# Supplementary material for: Brassica rapa orphan gene BR1 delays flowering time in Arabidopsis
Source: Front Plant Sci. 2023 Feb 24;14:1135684. doi: 10.3389/fpls.2023.1135684 (PMC9998908; doi:10.3389/fpls.2023.1135684)
Supplement: Supplementary file 1 [file Table_1.xlsx]

## Sheet: Supplementary Table S1
Supplementary Table S1 Primer pairs used in this study.
Primer name	Sequence (5'→3')	Primer purpose
BR1-qrt-F	TCAAGTGTGGAAGCTCAGCG	qPCR analyses of BR1 expression
BR1-qrt-R	ACTTTTCCAGAACTGTGAGCC
BrEF-1-α-F	ATACCAGGCTTGAGCATACCG
BrEF-1-α-R	GCCAAAGAGGCCATCAGACAA
BR1OEc-F	CGGAATTCATGCAGAAAACTCTGCAGGT	Over-expression vectors construction of BR1
BR1OEc-R	CCGCTCGAGTTAAGCTCTAACAAATTGGTC
BR1-GFP-F	CGGGGTACCATGCAGAAAACTCTGCAGGTTC	Construction of subcellular localization vector
BR1-GFP-R	CGCGGATCCAGCTCTAACAAATTGGTCTC
AtAGL9-qrt-F	CTTCAAGAGAGGCCTTAAGCAGTTGA	qPCR validation
AtAGL9-qrt-R	TTGTCTCCAGTCAGCATGCGTT
AtAGL42-qrt-F	AGCAATCACGACTCACAAATTCAC	qPCR validation
AtAGL42-qrt-R	AGCCTTTCTTTCTCGGACCTTTC
AtFT-qrt-F	CTGGAACAACCTTTGGCAAT	qPCR validation
AtFT-qrt-R	TACACTGTTTGCCTGCCAAG
AtSOC1-qrt-F	ATGAATTCGCCAGCTCCAAT	qPCR validation
AtSOC1-qrt-R	GCTTCATATTTCAAATGCTGCA
AtAP1-qrt-F	TGATGCTGAAGTTGCTCTTGTT	qPCR validation
AtAP1-qrt-R	CGACCAGTTTGTATTGACGTCG
AtLFY-qrt-F	GGTACGCGAAGAAATCAGGA	qPCR validation
AtLFY-qrt-R	AGACGGCGTCTATATCCCAG
AtPORA-qrt-F	GTTCGGTGTTTCACTTTCGGAG	qPCR validation
AtPORA-qrt-R	GCTCTGTTCCCTCTTGCATCT
AtFUL-qrt-F	GAAGGACAATTAGTCCAATGCTC	qPCR validation
AtFUL-qrt-R	GTGAGATAGTTCTACTCGTTCG
AtFLC-qrt-F	GCAACGGTCTCATCGAGAAAGCT	qPCR validation
AtFLC-qrt-R	GATCATCAGCATGCTGTTTCCCAT
AtPHYA-qrt-F	CGTTTAATTGAGACTGCTACGG	qPCR validation
AtPHYA-qrt-R	GCGCATGCATTTACAACTAAAC
AtPHYB-qrt-F	AAAAGATGTTGTGGAGTGGTTG	qPCR validation
AtPHYB-qrt-R	TTGATTTCTTTCGCAGTGTGAG
AtCRY1-qrt-F	GTTGTTAAATCCACTGGTGCTT	qPCR validation
AtCRY1-qrt-R	CATAGAGAAAGGACGGCCTAAT
AtCRY2-qrt-F	ATATACTGCGAAAAGGGCAAAC	qPCR validation
AtCRY2-qrt-R	GCATAACGGATTCAATCGACAT
AtVOZ1-qrt-F	GAAGTGCGTCAGGAACTAGATA	qPCR validation
AtVOZ1-qrt-R	GCTAGAGTCCCATGGTAGTTAC
AtPIF4-qrt-F	GCCTAAGGCCTGTCCTGA	qPCR validation
AtPIF4-qrt-R	GACATCGAGATCGTTCTGTG
AtActin2-qrt-F	ATTCAGATGCCCAGAAGTCTTGT	qPCR validation
AtActin2-qrt-R	GAAACATTTTCTGTGAACGATTCC
BrFT1-qrt-F	ACTTTGGTTATGGTGGATCCAGATGT	qPCR analyses
BrFT1-qrt-R	GGAAGGCCGAGATTGTATAGGGAA
BrFT2-qrt-F	ACTTTGGTTATGGTGGATCCAGATGT	qPCR analyses
BrFT2-qrt-R	AGGCCGAGATTGTATAGCGCG
BrFT3-qrt-F	ACTTTGGTTATGGTGGATCCAGATGT	qPCR analyses
BrFT3-qrt-R	CGGGAGACCAAGATTGTAGTTCTCA
BrSOC1a-qrt-F	TTGAGCAACAACTCGAGAAAAG	qPCR analyses
BrSOC1a-qrt-R	GAGCTGCACAATTTGTTCCTTA
BrSOC1b-qrt-F	CAACTTGAAGCTTCCAAACGTA	qPCR analyses
BrSOC1b-qrt-R	GACACTTTTCTCAAGTTGGGTC
BrSOC1c-qrt-F	ACAAGTGACTTTCTCTAAGCGA	qPCR analyses
BrSOC1c-qrt-R	TGGTATGCCTCAGATAACGATC
BrLFY1-qrt-F	GAAGATAGCCGAGCTAGGTTTC	qPCR analyses
BrLFY1-qrt-R	GCTCCCAACGAAAGATATGAGA
BrLFY2-qrt-F	GGGAGCATCCGTTTATTGTAAC	qPCR analyses
BrLFY2-qrt-R	CACGATCTTTAGCAATGGTCTG
BrFLC1-qrt-F	TCGTCAGTCAAAAGCTTTGGACTGT	qPCR analyses
BrFLC1-qrt-R	TCGGAGATTTGTCCTGGTGAGACA
BrFLC2-qrt-F	CACACCATGAGCTACTAGAGCTTGTC	qPCR analyses
BrFLC2-qrt-R	GCAGTCGGAGAGTTACCGGAC
BrFLC3-qrt-F	GTGTCCTTGAAAATGCCCTCTCTCT	qPCR analyses
BrFLC3-qrt-R	CTTCGGCTCCCGCAAGATTC

## Sheet: Supplementary Table S2
Supplementary Table S2 Genotypic analyses of structural variations of ten orphan genes.
Gene ID	Mutations	Conservation ratio of SNP		Mutations	Conservation ratio of SV		Mutations	Conservation ratio of InDel
		Chinese cabbage	Other accessions		Chinese cabbage	Other accessions		Chinese cabbage	Other accessions
BraA01g024790.3C	/	/	/	/	/	/	/	/	/
BraA02g027570.3C	/	/	/	/	/	/	/	/	/
BraA02g027700.3C	A02_17016161	0.497024	0.276596	/	/	/	A02_17016181	0.824405	0.526596
	A02_17016175	0.752976	0.420213				A02_17016236	0.636905	0.430851
	A02_17016209	0.422619	0.180851				A02_17016239	0.595238	0.292553
	A02_17016216	0.440476	0.207447				A02_17016331	0.401786	0.170213
	A02_17016224	0.446429	0.202128				A02_17016422	0.577381	0.244681
	A02_17016328	0.410714	0.180851
	A02_17016349	0.410714	0.175532
	A02_17016365	0.41369	0.180851
	A02_17016400	0.41369	0.164894
	A02_17016404	0.407738	0.180851
BraA03g056750.3C	/	/	/	/	/	/	/	/	/
BraA03g037150.3C	A03_18370041	0.669643	0.633929	/	/	/	/	/	/
	A03_18370314	0.62234	0.37766
BraA04g011700.3C	A04_9301241	0.627976	0.281915	/	/	/	/	/	/
	A04_9301805	0.610119	0.18617
	A04_9301808	0.613095	0.159574
	A04_9301865	0.607143	0.159574
BraA06g016110.3C	A06_8768930	0.767857	0.329787	/	/	/	A06_8769052	0.684524	0.898936
	A06_8769002	0.723214	0.297872
	A06_8769230	0.752976	0.31383
	A06_8769398	0.72619	0.335106
	A06_8769417	0.708333	0.297872
BraA09g030600.3C	/	/	/	/	/	/	/	/	/
BraA10g003580.3C (BR1)	A10_1866376	0.735119	0.239362	/	/	/	/	/	/
	A10_1866412	0.97619	0.505319
	A10_1866527	0.752976	0.574468
	A10_1866663	0.744048	0.521277
BraA10g010410.3C	/	/	/	/	/	/	A10_8556660	0.71131	0.361702

## Sheet: Supplementary Table S3
Supplementary Table S3 Transcriptomic sequencing data.
Sample	Raw reads	Clean reads	Clean base (G)	Error rate (%)	Q20 (%)	Q30 (%)	GC content (%)
WT1	48073534	46537426	6.98	0.03	97.56	93.02	46.31
WT2	43611780	42257488	6.34	0.03	97.48	92.83	46.35
WT3	44635606	43436678	6.52	0.03	97.35	92.61	46.34
BR1OE1	44396846	43237066	6.49	0.03	97.27	92.33	46.47
BR1OE2	45241250	43284060	6.49	0.03	97.41	92.71	46.71
BR1OE3	47885132	46814082	7.02	0.03	97.4	92.66	46.77

## Sheet: Supplementary Table S4
Supplementary Table S4 All DEGs for BR1OE mutant vs WT plants.
ID	WT1_fpkm	WT2_fpkm	WT3_fpkm	BR1OE1_fpkm	BR1OE2_fpkm	BR1OE3_fpkm	WT1_count	WT2_count	WT3_count	BR1OE1_count	BR1OE2_count	BR1OE3_count	log2FoldChange	pvalue	padj	regulated	chr	start	end	strand	gene_name	gene_description	KEGG	KEGG pathway	NR	Swissprot	Tremble	KOG	GO	Pfam
BR1	0	0	0	518.33	485.3	500.89	0	0	0	5362	5007	5622	14.7647	5.53106e-36	2.90997e-33	up	Exogenous_gene	1	522	+	BrOG125	protein_coding_gene	--	--	--	--	--	--	--	--
AT1G01680	0.94	1.45	1.1	0.58	0.37	0.29	20	28	22	11	7	6	-1.60453	0.00136748	0.0139738	down	1	246411	248367	-	AT1G01680	protein_coding_gene	K09561 STIP1 homology and U-box containing protein 1 [EC:2.3.2.27] | (RefSeq) CHIP; carboxyl terminus of HSC70-interacting protein (A)	ko04120: Ubiquitin mediated proteolysis; ko04141: Protein processing in endoplasmic reticulum	plant U-box 54 [Arabidopsis thaliana]	RecName: Full=U-box domain-containing protein 54; EC=2.3.2.27; AltName: Full=Plant U-box protein 54; AltName: Full=RING-type E3 ubiquitin transferase PUB54 {ECO:0000305};	SubName: Full=PUB54 {ECO:0000313|EMBL:OAP17118.1};	--	GO:0004842,ubiquitin-protein transferase activity; GO:0006950,response to stress	PF04564.15:U-box domain
AT1G02190	0.52	0.55	0.49	0.16	0.07	0.24	25	24	22	7	3	11	-1.8245	0.000444465	0.00554561	down	1	415079	418010	+	AT1G02190	protein_coding_gene	K15404 aldehyde decarbonylase [EC:4.1.99.5] | (RefSeq) Fatty acid hydroxylase superfamily (A)	ko00073: Cutin, suberine and wax biosynthesis	Fatty acid hydroxylase superfamily [Arabidopsis thaliana]	RecName: Full=Protein CER1-like 1;	SubName: Full=Uncharacterized protein {ECO:0000313|EMBL:OAP14488.1};	--	GO:0005789,endoplasmic reticulum membrane; GO:0016021,integral component of membrane; GO:0005506,iron ion binding; GO:0016491,oxidoreductase activity; GO:0008610,lipid biosynthetic process; GO:0006629,lipid metabolic process	PF12076.8:WAX2 C-terminal domain
AT1G02220	3.15	2.8	3.65	1.6	1.27	0.82	94	76	102	43	34	24	-1.47924	1.90013e-08	7.12606e-07	down	1	428814	430647	-	AT1G02220	protein_coding_gene	--	--	NAC domain containing protein 3 [Arabidopsis thaliana]	RecName: Full=NAC domain-containing protein 3; Short=ANAC003;	SubName: Full=NAC003 {ECO:0000313|EMBL:OAP15710.1};	--	GO:0005634,nucleus; GO:0003700,DNA-binding transcription factor activity; GO:0044212,transcription regulatory region DNA binding; GO:0006351,transcription, DNA-templated	PF02365.15:No apical meristem (NAM) protein
AT1G05340	6.51	6.18	6.06	1.85	2.92	1.83	102	88	89	26	41	28	-1.60492	4.28256e-10	1.99643e-08	down	1	1558844	1559903	-	AT1G05340	protein_coding_gene	--	--	cysteine-rich TM module stress tolerance protein [Arabidopsis thaliana]	--	SubName: Full=Uncharacterized protein {ECO:0000313|EMBL:OAP12329.1};	--	GO:0005737,cytoplasm; GO:0005634,nucleus	PF12734.7:Cysteine-rich TM module stress tolerance
AT1G05370	1.41	1.18	1.47	1.13	0.48	0.53	46	35	45	33	14	17	-1.02981	0.00426275	0.034809	down	1	1569192	1572280	-	AT1G05370	protein_coding_gene	--	--	Sec14p-like phosphatidylinositol transfer family protein [Arabidopsis thaliana]	RecName: Full=Phosphatidylinositol/phosphatidylcholine transfer protein SFH7; AltName: Full=Protein SEC FOURTEEN HOMOLOGS 7; Short=AtSFH7;	SubName: Full=Sec14p-like phosphatidylinositol transfer family protein {ECO:0000313|EMBL:AEE27830.1};	Phosphatidylinositol transfer protein PDR16 and related proteins	GO:0000139,Golgi membrane; GO:0005886,plasma membrane; GO:0015031,protein transport	PF00650.20:CRAL/TRIO domain
AT1G05675	1.15	1.24	1.36	0.68	0.75	0.5	38	37	42	20	22	16	-1.06576	0.00238848	0.0221235	down	1	1701116	1702749	-	AT1G05675	protein_coding_gene	K13691 pathogen-inducible salicylic acid glucosyltransferase [EC:2.4.1.-] | (RefSeq) UGT74F2; UDP-glucosyltransferase 74F2 (A)	--	UDP-Glycosyltransferase superfamily protein [Arabidopsis thaliana]	RecName: Full=UDP-glycosyltransferase 74E1; EC=2.4.1.-;	RecName: Full=Glycosyltransferase {ECO:0000256|RuleBase:RU362057}; EC=2.4.1.- {ECO:0000256|RuleBase:RU362057}; Flags: Fragment;	UDP-glucuronosyl and UDP-glucosyl transferase	GO:0043231,intracellular membrane-bounded organelle; GO:0080043,quercetin 3-O-glucosyltransferase activity; GO:0080044,quercetin 7-O-glucosyltransferase activity; GO:0008152,metabolic process	PF00201.18:UDP-glucoronosyl and UDP-glucosyl transferase
AT1G06090	0.92	0.4	0.39	2.81	1.25	1.4	23	9	9	63	28	34	1.56731	0.000293944	0.00388285	up	1	1847883	1849693	+	AT1G06090	protein_coding_gene	K23119 very-long-chain acyl-lipid omega-9 desaturase [EC:1.14.19.75] | (RefSeq) ADS2; 16:0delta9 desaturase 2 (A)	--	Fatty acid desaturase family protein [Arabidopsis thaliana]	RecName: Full=Delta-9 desaturase-like 1 protein; EC=1.14.19.-;	SubName: Full=Uncharacterized protein {ECO:0000313|EMBL:OAP13323.1};	Fatty acid desaturase	GO:0005789,endoplasmic reticulum membrane; GO:0016021,integral component of membrane; GO:0016491,oxidoreductase activity; GO:0016717,oxidoreductase activity, acting on paired donors, with oxidation of a pair of donors resulting in the reduction of molecular oxygen to two molecules of water; GO:0006636,unsaturated fatty acid biosynthetic process	PF00487.24:Fatty acid desaturase
AT1G07050	0.6	0.48	0.58	1.82	1.4	1.34	11	8	10	30	23	24	1.35617	0.00327219	0.0283415	up	1	2164188	2165239	-	AT1G07050	protein_coding_gene	K12135 zinc finger protein CONSTANS | (RefSeq) CO; B-box type zinc finger protein with CCT domain-containing protein (A)	ko04712: Circadian rhythm - plant	CCT motif family protein [Arabidopsis thaliana]	RecName: Full=Protein CHLOROPLAST IMPORT APPARATUS 2; Flags: Precursor;	SubName: Full=Uncharacterized protein {ECO:0000313|EMBL:OAP16498.1};	GATA-4/5/6 transcription factors	GO:0009507,chloroplast; GO:0005634,nucleus; GO:0045036,protein targeting to chloroplast; GO:0006355,regulation of transcription, DNA-templated	PF06203.14:CCT motif
AT1G11070	1.31	1.14	1.3	0.28	0.18	0.24	72	57	67	14	9	13	-2.50053	7.56052e-13	5.33407e-11	down	1	3690212	3693648	-	AT1G11070	protein_coding_gene	--	--	hypothetical protein AXX17_AT1G11290 [Arabidopsis thaliana]	RecName: Full=Uncharacterized protein At4g04980;	SubName: Full=Uncharacterized protein {ECO:0000313|EMBL:OAP14010.1};	--	GO:0009707,chloroplast outer membrane; GO:0009658,chloroplast organization	PF06346.12:Formin Homology Region 1
AT1G14870	4.23	5.19	5.3	2.25	2.87	1.38	69	77	81	33	42	22	-1.27839	5.11266e-06	0.000113019	down	1	5128375	5129523	-	AT1G14870	protein_coding_gene	--	--	PLANT CADMIUM RESISTANCE 2 [Arabidopsis thaliana]	RecName: Full=Protein PLANT CADMIUM RESISTANCE 2; Short=AtPCR2;	SubName: Full=PCR2 {ECO:0000313|EMBL:OAP16587.1};	--	GO:0016021,integral component of membrane; GO:0005886,plasma membrane; GO:0006979,response to oxidative stress	PF04749.17:PLAC8 family
AT1G15040	0.97	1.29	0.97	0.37	0.2	0.46	32	39	30	11	6	15	-1.7267	6.02786e-05	0.000990161	down	1	5179887	5181389	-	AT1G15040	protein_coding_gene	--	--	Class I glutamine amidotransferase-like superfamily protein [Arabidopsis thaliana]	RecName: Full=Putative glutamine amidotransferase GAT1_2.1 {ECO:0000305}; EC=2.4.2.- {ECO:0000305}; AltName: Full=Class I glutamine amidotransferase {ECO:0000303|PubMed:22885937}; AltName: Full=GAT1_2 domain-containing protein 1 {ECO:0000305};	SubName: Full=GAT1_2.1 {ECO:0000313|EMBL:OAP15458.1};	--	GO:0016787,hydrolase activity; GO:0016740,transferase activity; GO:0006541,glutamine metabolic process; GO:2000032,regulation of secondary shoot formation	PF07722.13:Peptidase C26
AT1G15125	70.96	72.67	69.69	154.58	157.68	165.15	1652	1538	1520	3235	3291	3750	1.06766	9.6229e-87	1.77196e-83	up	1	5204625	5205912	+	AT1G15125	protein_coding_gene	K22546 juvenile hormone-III synthase [EC:2.1.1.325] | (RefSeq) FAMT; farnesoic acid carboxyl-O-methyltransferase (A)	--	S-adenosyl-L-methionine-dependent methyltransferases superfamily protein [Arabidopsis thaliana]	RecName: Full=Probable S-adenosylmethionine-dependent methyltransferase At5g38100; EC=2.1.1.-;	SubName: Full=F9L1.6 {ECO:0000313|EMBL:AAD39641.1}; SubName: Full=S-adenosyl-L-methionine-dependent methyltransferases superfamily protein {ECO:0000313|EMBL:AEE29269.1};	--	GO:0046872,metal ion binding; GO:0008168,methyltransferase activity	PF03492.15:SAM dependent carboxyl methyltransferase
AT1G15380	7.15	7.11	7.39	2.1	2.26	2.51	155	140	150	41	44	53	-1.74695	6.66341e-18	9.15672e-16	down	1	5290745	5292535	+	AT1G15380	protein_coding_gene	K08234 glyoxylase I family protein | (RefSeq) Lactoylglutathione lyase / glyoxalase I family protein (A)	--	Lactoylglutathione lyase / glyoxalase I family protein [Arabidopsis thaliana]	--	SubName: Full=GLYI4 {ECO:0000313|EMBL:OAP13676.1};	--	--	PF00903.25:Glyoxalase/Bleomycin resistance protein/Dioxygenase superfamily
AT1G17020	0.87	0.89	0.86	0.29	0.47	0.46	27	25	25	8	13	14	-1.19516	0.00660423	0.0492349	down	1	5820206	5822013	+	AT1G17020	protein_coding_gene	K24028 salicylic acid 3-hydroxylase [EC:1.14.11.-] | (RefSeq) 2-oxoglutarate (2OG) and Fe(II)-dependent oxygenase superfamily protein (A)	--	senescence-related gene 1 [Arabidopsis thaliana]	RecName: Full=Protein SRG1; Short=AtSRG1; AltName: Full=Protein SENESCENCE-RELATED GENE 1;	SubName: Full=SRG1 {ECO:0000313|EMBL:OAP12818.1};	Iron/ascorbate family oxidoreductases	GO:0046872,metal ion binding; GO:0016682,oxidoreductase activity, acting on diphenols and related substances as donors, oxygen as acceptor; GO:0010150,leaf senescence	PF03171.20:2OG-Fe(II) oxygenase superfamily
AT1G20350	1.75	2.15	3.19	0.97	1.55	0.79	34	38	58	17	27	15	-1.19324	0.00119624	0.0125442	down	1	7043713	7044592	+	AT1G20350	protein_coding_gene	K17795 mitochondrial import inner membrane translocase subunit TIM17 | (RefSeq) TIM17-1; translocase inner membrane subunit 17-1 (A)	--	translocase inner membrane subunit 17-1 [Arabidopsis thaliana]	RecName: Full=Mitochondrial import inner membrane translocase subunit TIM17-1;	SubName: Full=TIM17-1 {ECO:0000313|EMBL:OAP17960.1};	Mitochondrial import inner membrane translocase, subunit TIM17	GO:0031305,integral component of mitochondrial inner membrane; GO:0005744,TIM23 mitochondrial import inner membrane translocase complex; GO:0030150,protein import into mitochondrial matrix	PF02466.19:Tim17/Tim22/Tim23/Pmp24 family
AT1G21525	1.85	2.39	1.63	0.9	0.81	0.58	23	27	19	10	9	7	-1.4643	0.00268652	0.0243094	down	1	7537087	7537649	-	AT1G21525	pseudogene	--	--	--	--	--	--	--	--
AT1G22990	1.01	2.15	1.73	0.53	0.68	0.21	15	29	24	7	9	3	-1.89836	0.000608512	0.007169	down	1	8139165	8140202	+	AT1G22990	protein_coding_gene	K07213 copper chaperone | (RefSeq) CCH; copper chaperone (A)	--	Heavy metal transport/detoxification superfamily protein [Arabidopsis thaliana]	RecName: Full=Heavy metal-associated isoprenylated plant protein 22 {ECO:0000303|PubMed:21072340, ECO:0000303|PubMed:23368984}; Short=AtHIP22 {ECO:0000303|PubMed:23368984}; Short=AtHIPP22 {ECO:0000303|PubMed:21072340, ECO:0000303|PubMed:23368984}; AltName: Full=Farnesylated protein 7 {ECO:0000303|PubMed:8837031}; Short=AtFP7 {ECO:0000303|PubMed:8837031}; Flags: Precursor;	SubName: Full=HIPP22 {ECO:0000313|EMBL:OAP16886.1};	Copper chaperone	GO:0005737,cytoplasm; GO:0016020,membrane; GO:0046914,transition metal ion binding; GO:0055073,cadmium ion homeostasis; GO:0046916,cellular transition metal ion homeostasis; GO:0071585,detoxification of cadmium ion; GO:0030001,metal ion transport	PF00403.26:Heavy-metal-associated domain
AT1G24090	1.56	1.91	1.78	5.29	3.75	2.82	46	51	49	140	99	81	1.07893	1.1711e-05	0.00023568	up	1	8520834	8523121	+	AT1G24090	protein_coding_gene	--	--	RNase H family protein [Arabidopsis thaliana]	RecName: Full=Putative ribonuclease H protein At1g65750; EC=3.1.26.4;	SubName: Full=Uncharacterized protein {ECO:0000313|EMBL:OAP16004.1};	--	GO:0046872,metal ion binding; GO:0003676,nucleic acid binding; GO:0004523,RNA-DNA hybrid ribonuclease activity	PF13456.6:Reverse transcriptase-like
AT1G24260	1.14	1.6	1.18	0.39	0.4	0.52	29	37	28	9	9	13	-1.66547	0.000123784	0.00186374	down	1	8593637	8596105	-	AT1G24260	protein_coding_gene	K09264 MADS-box transcription factor, plant | (RefSeq) SEP1; K-box region and MADS-box transcription factor family protein (A)	--	K-box region and MADS-box transcription factor family protein [Arabidopsis thaliana]	RecName: Full=Developmental protein SEPALLATA 3; AltName: Full=Agamous-like MADS-box protein AGL9;	SubName: Full=At1g24260 {ECO:0000313|EMBL:ACF75546.1};	MADS box transcription factor	GO:0005634,nucleus; GO:0003677,DNA binding; GO:0003700,DNA-binding transcription factor activity; GO:0046983,protein dimerization activity; GO:0000977,RNA polymerase II regulatory region sequence-specific DNA binding; GO:0001708,cell fate specification; GO:0009908,flower development; GO:0048481,plant ovule development; GO:0045944,positive regulation of transcription by RNA polymerase II; GO:00100…	PF00319.18:SRF-type transcription factor (DNA-binding and dimerisation domain)
AT1G24793	5.49	3.89	4.52	2.5	0.53	0.53	149	96	115	61	13	14	-2.07263	0.00420067	0.0344242	down	1	8767562	8769438	+	AT1G24793	protein_coding_gene	K02535 UDP-3-O-[3-hydroxymyristoyl] N-acetylglucosamine deacetylase [EC:3.5.1.108] | (RefSeq) LpxC4; UDP-3-O-acyl N-acetylglycosamine deacetylase family protein (A)	--	UDP-3-O-acyl N-acetylglycosamine deacetylase family protein [Arabidopsis thaliana]	RecName: Full=Probable UDP-3-O-acyl-N-acetylglucosamine deacetylase 5, mitochondrial {ECO:0000250|UniProtKB:P0A725}; Short=UDP-3-O-acyl-GlcNAc deacetylase 5 {ECO:0000250|UniProtKB:P0A725}; EC=3.5.1.108 {ECO:0000250|UniProtKB:P0A725}; AltName: Full=Protein LIPID X C5; Short=AtLpxC5; AltName: Full=UDP-3-O-[R-3-hydroxymyristoyl]-N-acetylglucosamine deacetylase 5 {ECO:0000250|UniProtKB:P0A725}; Flags…	SubName: Full=Uncharacterized protein {ECO:0000313|EMBL:EOA38187.1}; Flags: Fragment;	--	GO:0005739,mitochondrion; GO:0046872,metal ion binding; GO:0008759,UDP-3-O-[3-hydroxymyristoyl] N-acetylglucosamine deacetylase activity; GO:0103117,UDP-3-O-acyl-N-acetylglucosamine deacetylase activity; GO:0009245,lipid A biosynthetic process; GO:2001289,lipid X metabolic process	PF03331.13:UDP-3-O-acyl N-acetylglycosamine deacetylase
AT1G26380	1.85	1.53	1.81	0.62	0.54	0.52	73	55	67	22	19	20	-1.72961	1.25258e-08	4.8558e-07	down	1	9126737	9128528	-	AT1G26380	protein_coding_gene	K22395 cinnamyl-alcohol dehydrogenase [EC:1.1.1.195] | (RefSeq) FAD-binding Berberine family protein (A)	ko00940: Phenylpropanoid biosynthesis	FAD-binding Berberine family protein [Arabidopsis thaliana]	RecName: Full=Berberine bridge enzyme-like 3 {ECO:0000303|PubMed:26037923}; Short=AtBBE-like 3 {ECO:0000303|PubMed:26037923}; EC=1.1.1.- {ECO:0000250|UniProtKB:O64743}; AltName: Full=FAD-linked oxidoreductase {ECO:0000303|PubMed:20164835}; EC=1.-.-.- {ECO:0000305|PubMed:26352477}; AltName: Full=Flavin-dependent oxidoreductase FOX1 {ECO:0000303|PubMed:26352477}; Flags: Precursor;	SubName: Full=Uncharacterized protein {ECO:0000313|EMBL:OAP17842.1};	--	GO:0005618,cell wall; GO:0005783,endoplasmic reticulum; GO:0005576,extracellular region; GO:0005886,plasma membrane; GO:0050660,flavin adenine dinucleotide binding; GO:0016614,oxidoreductase activity, acting on CH-OH group of donors; GO:0071456,cellular response to hypoxia	PF01565.23:FAD binding domain
AT1G26420	0.86	0.72	1.37	0.46	0.38	0.54	33	25	49	16	13	20	-1.18728	0.00244261	0.0225229	down	1	9141567	9143304	-	AT1G26420	protein_coding_gene	K22395 cinnamyl-alcohol dehydrogenase [EC:1.1.1.195] | (RefSeq) FAD-binding Berberine family protein (A)	ko00940: Phenylpropanoid biosynthesis	FAD-binding Berberine family protein [Arabidopsis thaliana]	RecName: Full=Berberine bridge enzyme-like 7 {ECO:0000303|PubMed:26037923}; Short=AtBBE-like 7 {ECO:0000303|PubMed:26037923}; EC=1.1.1.- {ECO:0000250|UniProtKB:O64743}; AltName: Full=Flavin-dependent oxidoreductase FOX5 {ECO:0000303|PubMed:26352477}; EC=1.-.-.- {ECO:0000305}; Flags: Precursor;	SubName: Full=Uncharacterized protein {ECO:0000313|EMBL:OAP13977.1};	--	GO:0005618,cell wall; GO:0005576,extracellular region; GO:0050660,flavin adenine dinucleotide binding; GO:0016614,oxidoreductase activity, acting on CH-OH group of donors	PF01565.23:FAD binding domain
AT1G27710	3.92	2.84	4.3	0	0	0	76	50	78	0	0	0	-8.58114	1.41731e-12	9.4903e-11	down	1	9642474	9643352	+	AT1G27710	protein_coding_gene	--	--	Glycine-rich protein family [Arabidopsis thaliana]	--	SubName: Full=Glycine-rich protein family {ECO:0000313|EMBL:AEE30867.1}; SubName: Full=T22C5.16 {ECO:0000313|EMBL:AAF24947.1};	--	--	--
AT1G30700	1.97	2.06	2.3	0.68	0.66	0.92	77	73	84	24	23	35	-1.57443	8.21583e-09	3.25347e-07	down	1	10892570	10894572	+	AT1G30700	protein_coding_gene	K22395 cinnamyl-alcohol dehydrogenase [EC:1.1.1.195] | (RefSeq) FAD-binding Berberine family protein (A)	ko00940: Phenylpropanoid biosynthesis	FAD-binding Berberine family protein [Arabidopsis thaliana]	RecName: Full=Berberine bridge enzyme-like 8 {ECO:0000303|PubMed:26037923}; Short=AtBBE-like 8 {ECO:0000303|PubMed:26037923}; EC=1.1.1.- {ECO:0000250|UniProtKB:O64743}; Flags: Precursor;	SubName: Full=Uncharacterized protein {ECO:0000313|EMBL:OAP12744.1};	--	GO:0005618,cell wall; GO:0005576,extracellular region; GO:0050660,flavin adenine dinucleotide binding; GO:0016614,oxidoreductase activity, acting on CH-OH group of donors	PF01565.23:FAD binding domain
AT1G30720	0.76	0.89	0.81	0.23	0.38	0.27	29	31	29	8	13	10	-1.57757	0.000304429	0.0040066	down	1	10898172	10899912	+	AT1G30720	protein_coding_gene	K22395 cinnamyl-alcohol dehydrogenase [EC:1.1.1.195] | (RefSeq) MEE23; FAD-binding Berberine family protein (A)	ko00940: Phenylpropanoid biosynthesis	FAD-binding Berberine family protein [Arabidopsis thaliana]	RecName: Full=Berberine bridge enzyme-like 10 {ECO:0000303|PubMed:26037923}; Short=AtBBE-like 10 {ECO:0000303|PubMed:26037923}; EC=1.1.1.- {ECO:0000250|UniProtKB:O64743}; Flags: Precursor;	SubName: Full=Uncharacterized protein {ECO:0000313|EMBL:OAP14802.1};	--	GO:0005618,cell wall; GO:0005576,extracellular region; GO:0050660,flavin adenine dinucleotide binding; GO:0016614,oxidoreductase activity, acting on CH-OH group of donors	PF01565.23:FAD binding domain
AT1G31950	0.72	0.79	0.51	1.94	1.25	1.61	29	29	19	70	45	63	1.14988	0.000183544	0.00260786	up	1	11475807	11478194	+	AT1G31950	protein_coding_gene	K15799 (+)-alpha-barbatene/beta-chamigrene/thujopsene synthase [EC:4.2.3.69 4.2.3.78 4.2.3.79] | (RefSeq) Terpenoid cyclases/Protein prenyltransferases superfamily protein (A)	ko00909: Sesquiterpenoid and triterpenoid biosynthesis	terpene synthase family protein, putative [Arabidopsis thaliana]	RecName: Full=Terpenoid synthase 29; Short=AtTPS29; EC=4.2.3.-;	SubName: Full=Terpenoid cyclases/Protein prenyltransferases superfamily protein {ECO:0000313|EMBL:ANM57870.1};	--	GO:0005737,cytoplasm; GO:0016020,membrane; GO:0000287,magnesium ion binding; GO:0010333,terpene synthase activity; GO:0016114,terpenoid biosynthetic process	PF03936.16:Terpene synthase family, metal binding domain
AT1G32350	1.39	1.38	1.52	0.41	0.42	0.28	41	37	42	11	11	8	-2.05319	4.81607e-07	1.35809e-05	down	1	11666977	11668690	-	AT1G32350	protein_coding_gene	K17893 ubiquinol oxidase [EC:1.10.3.11] | (RefSeq) AOX1D; alternative oxidase 1D (A)	--	alternative oxidase 1D [Arabidopsis thaliana]	RecName: Full=Ubiquinol oxidase 3, mitochondrial; EC=1.10.3.11; AltName: Full=Alternative oxidase 3; Flags: Precursor;	RecName: Full=Ubiquinol oxidase {ECO:0000256|RuleBase:RU003779}; EC=1.10.3.11 {ECO:0000256|RuleBase:RU003779};	--	GO:0016021,integral component of membrane; GO:0005743,mitochondrial inner membrane; GO:0070469,respiratory chain; GO:0009916,alternative oxidase activity; GO:0046872,metal ion binding; GO:0102721,ubiquinol:oxygen oxidoreductase activity	PF01786.17:Alternative oxidase
AT1G33430	1.56	1.52	1.89	0.62	0.79	0.75	53	47	60	19	24	25	-1.29141	3.56082e-05	0.000623278	down	1	12124237	12126481	-	AT1G33430	protein_coding_gene	K20855 beta-1,3-galactosyltransferase 1/2/3/4/5/7/8 [EC:2.4.1.-] | (RefSeq) Galactosyltransferase family protein (A)	--	Galactosyltransferase family protein [Arabidopsis thaliana]	RecName: Full=Probable beta-1,3-galactosyltransferase 8; EC=2.4.1.-;	RecName: Full=Hexosyltransferase {ECO:0000256|RuleBase:RU363063}; EC=2.4.1.- {ECO:0000256|RuleBase:RU363063};	Galactosyltransferases	GO:0000139,Golgi membrane; GO:0016021,integral component of membrane; GO:0008378,galactosyltransferase activity; GO:0006486,protein glycosylation	PF01762.21:Galactosyltransferase
AT1G35140	3.57	2.03	3.12	0.53	0.63	0.58	89	46	73	12	14	14	-2.4253	4.4652e-12	2.75913e-10	down	1	12851997	12853128	+	AT1G35140	protein_coding_gene	--	--	Phosphate-responsive 1 family protein [Arabidopsis thaliana]	RecName: Full=Protein EXORDIUM-like 1; AltName: Full=PHOSPHATE-INDUCED 1; Flags: Precursor;	SubName: Full=PHI-1 {ECO:0000313|EMBL:OAP15930.1};	--	GO:0048046,apoplast; GO:0005615,extracellular space; GO:0005794,Golgi apparatus; GO:0009505,plant-type cell wall; GO:0040007,growth; GO:0001666,response to hypoxia	PF04674.12:Phosphate-induced protein 1 conserved region
AT1G35230	7.74	6.9	9.84	4.18	3.29	4.39	105	85	125	51	40	58	-1.13921	6.34478e-07	1.74638e-05	down	1	12917149	12917763	+	AT1G35230	protein_coding_gene	--	--	arabinogalactan-protein homolog [Arabidopsis thaliana]	RecName: Full=Classical arabinogalactan protein 5; Flags: Precursor;	SubName: Full=AGP5 {ECO:0000313|EMBL:OAP16423.1};	--	GO:0031225,anchored component of membrane; GO:0005886,plasma membrane	--
AT1G36622	2.18	2.31	2.33	1.4	0.09	0.34	26	25	26	15	1	4	-2.0022	0.000397481	0.00504773	down	1	13836131	13836954	-	AT1G36622	protein_coding_gene	--	--	transmembrane protein [Arabidopsis thaliana]	--	SubName: Full=Uncharacterized protein {ECO:0000313|EMBL:OAP12855.1};	--	--	--
AT1G43800	1.81	2.17	2.25	1.26	0.98	1	56	61	65	35	27	30	-1.04356	0.000212653	0.00293758	down	1	16577610	16579722	+	AT1G43800	protein_coding_gene	K03921 acyl-[acyl-carrier-protein] desaturase [EC:1.14.19.2 1.14.19.11 1.14.19.26] | (RefSeq) FTM1; Plant stearoyl-acyl-carrier-protein desaturase family protein (A)	ko00061: Fatty acid biosynthesis; ko01040: Biosynthesis of unsaturated fatty acids; ko01212: Fatty acid metabolism	Plant stearoyl-acyl-carrier-protein desaturase family protein [Arabidopsis thaliana]	RecName: Full=Stearoyl-[acyl-carrier-protein] 9-desaturase 6, chloroplastic; Short=Stearoyl-ACP desaturase 6; EC=1.14.19.2 {ECO:0000250|UniProtKB:P22337}; AltName: Full=Acyl-[acyl-carrier-protein] desaturase 6; Flags: Precursor;	RecName: Full=Acyl-[acyl-carrier-protein] desaturase {ECO:0000256|RuleBase:RU000582}; EC=1.14.19.- {ECO:0000256|RuleBase:RU000582};	--	GO:0009507,chloroplast; GO:0016020,membrane; GO:0045300,acyl-[acyl-carrier-protein] desaturase activity; GO:0046872,metal ion binding; GO:0102786,stearoyl-[acp] desaturase activity; GO:0006633,fatty acid biosynthetic process	PF03405.14:Fatty acid desaturase
AT1G44740	2.37	2.19	2.28	0.92	1.3	1.39	49	41	44	17	24	28	-1.01453	0.00189552	0.0183996	down	1	16887404	16889155	+	AT1G44740	protein_coding_gene	--	--	hypothetical protein AT1G44740 [Arabidopsis thaliana]	--	SubName: Full=Uncharacterized protein {ECO:0000313|EMBL:AEE32043.1};	--	--	--
AT1G44970	0.56	1.71	2.26	0.16	0.31	0.11	16	44	60	4	8	3	-3.06682	6.1741e-08	2.11655e-06	down	1	17002117	17003688	+	AT1G44970	protein_coding_gene	K00430 peroxidase [EC:1.11.1.7] | (RefSeq) Peroxidase superfamily protein (A)	ko00940: Phenylpropanoid biosynthesis	Peroxidase superfamily protein [Arabidopsis thaliana]	RecName: Full=Peroxidase 9; Short=Atperox P9; EC=1.11.1.7; AltName: Full=ATP18a; Flags: Precursor;	RecName: Full=Peroxidase {ECO:0000256|RuleBase:RU362060, ECO:0000256|SAAS:SAAS00709852}; EC=1.11.1.7 {ECO:0000256|RuleBase:RU362060, ECO:0000256|SAAS:SAAS00709852};	--	GO:0005576,extracellular region; GO:0020037,heme binding; GO:0046872,metal ion binding; GO:0004601,peroxidase activity; GO:0042744,hydrogen peroxide catabolic process; GO:0006979,response to oxidative stress	PF00141.23:Peroxidase
AT1G45545	0.72	0.6	0.58	0.2	0.13	0.41	36	27	27	9	6	20	-1.4284	0.00141241	0.0143533	down	1	17180615	17182957	-	AT1G45545	protein_coding_gene	--	--	WEAK CHLOROPLAST MOVEMENT UNDER BLUE LIGHT-like protein (DUF827) [Arabidopsis thaliana]	RecName: Full=Protein WEAK CHLOROPLAST MOVEMENT UNDER BLUE LIGHT-like 2; Short=Protein WEL2;	SubName: Full=WEAK CHLOROPLAST MOVEMENT UNDER BLUE LIGHT-like protein (DUF827) {ECO:0000313|EMBL:ANM60227.1};	--	GO:0005829,cytosol; GO:0009904,chloroplast accumulation movement; GO:0009903,chloroplast avoidance movement	PF05701.11:Weak chloroplast movement under blue light
AT1G47510	0.89	0.81	0.85	0.26	0.43	0.3	30	25	27	8	13	10	-1.45522	0.0010825	0.01165	down	1	17435565	17438396	-	AT1G47510	protein_coding_gene	--	--	inositol polyphosphate 5-phosphatase 11 [Arabidopsis thaliana]	RecName: Full=Type IV inositol polyphosphate 5-phosphatase 11 {ECO:0000303|PubMed:15181205}; Short=At5PTase11 {ECO:0000303|PubMed:15181205}; EC=3.1.3.36 {ECO:0000269|PubMed:15181205}; EC=3.1.3.86 {ECO:0000269|PubMed:15181205};	SubName: Full=AT5PTASE11 {ECO:0000313|EMBL:OAP14530.1};	Inositol polyphosphate 5-phosphatase and related proteins	GO:0005886,plasma membrane; GO:0034485,phosphatidylinositol-3,4,5-trisphosphate 5-phosphatase activity; GO:0043813,phosphatidylinositol-3,5-bisphosphate 5-phosphatase activity; GO:0004439,phosphatidylinositol-4,5-bisphosphate 5-phosphatase activity; GO:0046856,phosphatidylinositol dephosphorylation; GO:0009737,response to abscisic acid; GO:0009733,response to auxin; GO:0009753,response to jasmoni…	PF03372.23:Endonuclease/Exonuclease/phosphatase family
AT1G50040	2.87	2.66	1.83	1.41	1.35	1.09	102	86	61	45	43	38	-1.03314	4.97632e-05	0.000844552	down	1	18542130	18543948	+	AT1G50040	protein_coding_gene	--	--	formin-like protein, putative (DUF1005) [Arabidopsis thaliana]	--	SubName: Full=F2J10.8 protein {ECO:0000313|EMBL:AAF76441.1}; SubName: Full=Formin-like protein, putative (DUF1005) {ECO:0000313|EMBL:AEE32511.1};	--	--	PF06219.12:Protein of unknown function (DUF1005)
AT1G51860	1.05	1.06	1.12	0.49	0.49	0.3	62	57	62	26	26	17	-1.44267	2.23238e-06	5.3805e-05	down	1	19257634	19261479	-	AT1G51860	protein_coding_gene	K16224 senescence-induced receptor-like serine/threonine-protein kinase | (RefSeq) FRK1; FLG22-induced receptor-like kinase 1 (A)	ko04016: MAPK signaling pathway - plant; ko04626: Plant-pathogen interaction	Leucine-rich repeat protein kinase family protein [Arabidopsis thaliana]	RecName: Full=Probable LRR receptor-like serine/threonine-protein kinase At1g51860; EC=2.7.11.1; Flags: Precursor;	SubName: Full=Uncharacterized protein {ECO:0000313|EMBL:OAP17015.1};	--	GO:0016021,integral component of membrane; GO:0005524,ATP binding; GO:0004674,protein serine/threonine kinase activity	PF12819.7:Malectin-like domain
AT1G51890	0.95	1.15	1.19	0.47	0.55	0.6	58	64	68	26	30	36	-1.10801	7.32263e-05	0.00117248	down	1	19274658	19278528	-	AT1G51890	protein_coding_gene	K16224 senescence-induced receptor-like serine/threonine-protein kinase | (RefSeq) FRK1; FLG22-induced receptor-like kinase 1 (A)	ko04016: MAPK signaling pathway - plant; ko04626: Plant-pathogen interaction	Leucine-rich repeat protein kinase family protein [Arabidopsis thaliana]	RecName: Full=Probable LRR receptor-like protein kinase At1g51890; EC=2.7.11.1; Flags: Precursor;	SubName: Full=Leucine-rich repeat protein kinase family protein {ECO:0000313|EMBL:AEE32730.2};	--	GO:0016021,integral component of membrane; GO:0005886,plasma membrane; GO:0005524,ATP binding; GO:0004674,protein serine/threonine kinase activity; GO:0042742,defense response to bacterium	PF12819.7:Malectin-like domain
AT1G52830	1.48	2.05	2.1	0.73	0.79	0.84	27	34	36	12	13	15	-1.34117	0.000877065	0.00980587	down	1	19672496	19673644	-	AT1G52830	protein_coding_gene	K14484 auxin-responsive protein IAA | (RefSeq) IAA6; indole-3-acetic acid 6 (A)	ko04075: Plant hormone signal transduction	indole-3-acetic acid 6 [Arabidopsis thaliana]	RecName: Full=Auxin-responsive protein IAA6; AltName: Full=Indoleacetic acid-induced protein 6;	RecName: Full=Auxin-responsive protein {ECO:0000256|RuleBase:RU004549};	--	GO:0005634,nucleus; GO:0003700,DNA-binding transcription factor activity; GO:0009734,auxin-activated signaling pathway; GO:0009704,de-etiolation; GO:0009733,response to auxin; GO:0006351,transcription, DNA-templated	PF02309.16:AUX/IAA family
AT1G56650	3.47	2.95	3.76	9.27	10.07	10.53	70	54	71	168	182	207	1.45795	7.63132e-16	8.36447e-14	up	1	21233595	21235137	-	AT1G56650	protein_coding_gene	K16166 transcription factor MYB75 | (RefSeq) PAP1; production of anthocyanin pigment 1 (A)	ko04712: Circadian rhythm - plant	production of anthocyanin pigment 1 [Arabidopsis thaliana]	RecName: Full=Transcription factor MYB75; AltName: Full=Myb-related protein 75; Short=AtMYB75; AltName: Full=Production of anthocyanin pigment 1 protein; AltName: Full=Suc-induced anthocyanin accumulation locus 1;	SubName: Full=SIAA1 {ECO:0000313|EMBL:OAP16705.1};	Transcription factor, Myb superfamily	GO:0005634,nucleus; GO:0003700,DNA-binding transcription factor activity; GO:0000981,DNA-binding transcription factor activity, RNA polymerase II-specific; GO:0043565,sequence-specific DNA binding; GO:0001135,RNA polymerase II transcription regulator recruiting activity; GO:0044212,transcription regulatory region DNA binding; GO:0009718,anthocyanin-containing compound biosynthetic process; GO:003…	PF00249.31:Myb-like DNA-binding domain
AT1G58300	1.75	2.74	1.93	0.12	0.3	0.87	33	47	34	2	5	16	-2.38927	1.17139e-06	3.02101e-05	down	1	21628012	21629996	-	AT1G58300	protein_coding_gene	K21480 heme oxygenase (biliverdin-producing, ferredoxin) [EC:1.14.15.20] | (RefSeq) HO4; heme oxygenase 4 (A)	ko00860: Porphyrin and chlorophyll metabolism	heme oxygenase 4 [Arabidopsis thaliana]	RecName: Full=Heme oxygenase 4, chloroplastic; EC=1.14.14.18 {ECO:0000250|UniProtKB:O48782}; Flags: Precursor;	SubName: Full=HO4 {ECO:0000313|EMBL:OAP18542.1};	Heme oxygenase	GO:0009507,chloroplast; GO:0020037,heme binding; GO:0004392,heme oxygenase (decyclizing) activity; GO:0046872,metal ion binding; GO:0006788,heme oxidation; GO:0015979,photosynthesis	PF01126.20:Heme oxygenase
AT1G59218	0.07	0.08	0.2	0.91	0.78	0.68	6	6	16	69	59	56	2.66019	1.99831e-11	1.09515e-09	up	1	21828033	21832708	+	AT1G59218	protein_coding_gene	K13457 disease resistance protein RPM1 | (RefSeq) RPM1; NB-ARC domain-containing disease resistance protein (A)	ko04626: Plant-pathogen interaction	Disease resistance protein (CC-NBS-LRR class) family [Arabidopsis thaliana]	RecName: Full=Probable disease resistance protein RDL6;	SubName: Full=Putative disease resistance protein {ECO:0000313|EMBL:BAG68914.1};	Apoptotic ATPase	GO:0005886,plasma membrane; GO:0043531,ADP binding; GO:0005524,ATP binding; GO:0006952,defense response; GO:0007165,signal transduction	PF00931.22:NB-ARC domain
AT1G60190	0.92	0.7	0.98	2.35	2.56	2.23	46	32	46	106	115	109	1.36018	2.74076e-09	1.16825e-07	up	1	22198403	22200678	+	AT1G60190	protein_coding_gene	--	--	ARM repeat superfamily protein [Arabidopsis thaliana]	RecName: Full=U-box domain-containing protein 19; EC=2.3.2.27; AltName: Full=Plant U-box protein 19; AltName: Full=RING-type E3 ubiquitin transferase PUB19 {ECO:0000305};	RecName: Full=RING-type E3 ubiquitin transferase {ECO:0000256|SAAS:SAAS00702733}; EC=2.3.2.27 {ECO:0000256|SAAS:SAAS00702733};	FOG: Armadillo/beta-catenin-like repeats	GO:0005737,cytoplasm; GO:0005634,nucleus; GO:0004842,ubiquitin-protein transferase activity; GO:0010029,regulation of seed germination	PF04564.15:U-box domain
AT1G61810	1.04	1.02	1.09	0.51	0.44	0.66	45	40	44	20	17	28	-1.05017	0.00163726	0.0162526	down	1	22830015	22834728	+	AT1G61810	protein_coding_gene	K05350 beta-glucosidase [EC:3.2.1.21] | (RefSeq) BGLU45; beta-glucosidase 45 (A)	ko00460: Cyanoamino acid metabolism; ko00500: Starch and sucrose metabolism; ko00940: Phenylpropanoid biosynthesis	beta-glucosidase 45 [Arabidopsis thaliana]	RecName: Full=Beta-glucosidase 45; Short=AtBGLU45; EC=3.2.1.21; Flags: Precursor;	SubName: Full=Beta-glucosidase 45 {ECO:0000313|EMBL:AEE33891.1};	Beta-glucosidase, lactase phlorizinhydrolase, and related proteins	GO:0008422,beta-glucosidase activity; GO:0047782,coniferin beta-glucosidase activity; GO:0102483,scopolin beta-glucosidase activity; GO:0005975,carbohydrate metabolic process; GO:1901657,glycosyl compound metabolic process	PF00232.18:Glycosyl hydrolase family 1
AT1G62720	0.31	0.31	0.48	0.78	1.13	1.01	11	10	16	25	36	35	1.31867	0.00164353	0.016306	up	1	23227532	23229150	+	AT1G62720	protein_coding_gene	K17710 pentatricopeptide repeat domain-containing protein 1 | (RefSeq) EMB2794; Tetratricopeptide repeat (TPR)-like superfamily protein (A)	--	Pentatricopeptide repeat (PPR-like) superfamily protein [Arabidopsis thaliana]	RecName: Full=Pentatricopeptide repeat-containing protein At1g62720;	SubName: Full=NG1 {ECO:0000313|EMBL:OAP17275.1};	FOG: PPR repeat	GO:0005739,mitochondrion; GO:0004519,endonuclease activity; GO:0003723,RNA binding; GO:0080156,mitochondrial mRNA modification; GO:0006397,mRNA processing; GO:0009845,seed germination	PF13041.6:PPR repeat family
AT1G62940	2.17	0.51	1.65	0	0	0	79	17	56	0	0	0	-8.13542	2.93333e-08	1.06959e-06	down	1	23310535	23312747	+	AT1G62940	protein_coding_gene	K01904 4-coumarate--CoA ligase [EC:6.2.1.12] | (RefSeq) ACOS5; acyl-CoA synthetase 5 (A)	ko00130: Ubiquinone and other terpenoid-quinone biosynthesis; ko00940: Phenylpropanoid biosynthesis	acyl-CoA synthetase 5 [Arabidopsis thaliana]	RecName: Full=4-coumarate--CoA ligase-like 1; EC=6.2.1.-; AltName: Full=4-coumarate--CoA ligase isoform 10; Short=At4CL10;	SubName: Full=ACOS5 {ECO:0000313|EMBL:OAP13468.1};	Acyl-CoA synthetase	GO:0005737,cytoplasm; GO:0005783,endoplasmic reticulum; GO:0005524,ATP binding; GO:0004467,long-chain fatty acid-CoA ligase activity; GO:0031956,medium-chain fatty acid-CoA ligase activity; GO:0046949,fatty-acyl-CoA biosynthetic process; GO:0080110,sporopollenin biosynthetic process	PF00501.28:AMP-binding enzyme
AT1G65845	13.36	17.35	15.45	8.46	7.76	7.32	144	170	156	82	75	77	-1.06603	4.99687e-09	2.04927e-07	down	1	24493174	24493798	-	AT1G65845	protein_coding_gene	--	--	transmembrane protein [Arabidopsis thaliana]	--	SubName: Full=At1g65844 {ECO:0000313|EMBL:AAP21146.1}; SubName: Full=F1E22.19 {ECO:0000313|EMBL:AAF23835.1}; SubName: Full=Transmembrane protein {ECO:0000313|EMBL:AEE34431.1};	--	GO:0016021,integral component of membrane	--
AT1G65970	3.02	3.86	4.4	1.92	0.89	1.45	49	57	67	28	13	23	-1.49933	4.537e-06	0.000101635	down	1	24557372	24558322	-	AT1G65970	protein_coding_gene	--	--	thioredoxin-dependent peroxidase 2 [Arabidopsis thaliana]	RecName: Full=Peroxiredoxin-2C; EC=1.11.1.15 {ECO:0000269|Ref.7}; AltName: Full=Peroxiredoxin IIC; AltName: Full=Peroxiredoxin TPx2; AltName: Full=Thioredoxin peroxidase 2C; AltName: Full=Thioredoxin-dependent peroxidase 2;	SubName: Full=TPX2 {ECO:0000313|EMBL:OAP18818.1};	Alkyl hydroperoxide reductase/peroxiredoxin	GO:0005737,cytoplasm; GO:0004601,peroxidase activity; GO:0051920,peroxiredoxin activity; GO:0045454,cell redox homeostasis	PF08534.10:Redoxin
AT1G66090	2.48	3.88	2.96	1.53	1.72	1.67	85	121	95	47	53	56	-1.01216	1.27851e-05	0.000253276	down	1	24602146	24604763	+	AT1G66090	protein_coding_gene	K16226 disease resistance protein RPS4 | (RefSeq) RPS4; Disease resistance protein (TIR-NBS-LRR class) family (A)	ko04626: Plant-pathogen interaction	Disease resistance protein (TIR-NBS class) [Arabidopsis thaliana]	RecName: Full=Disease resistance protein RML1A {ECO:0000305}; AltName: Full=Protein RESISTANCE TO LEPTOSPHAERIA MACULANS 1A {ECO:0000303|PubMed:16623885};	SubName: Full=Disease resistance protein (TIR-NBS class) {ECO:0000313|EMBL:AEE34461.1}; SubName: Full=Disease resistance protein, putative {ECO:0000313|EMBL:AAG51311.1}; SubName: Full=Putative disease resistance protein {ECO:0000313|EMBL:AAK25858.1};	--	GO:0043531,ADP binding; GO:0005524,ATP binding; GO:0050832,defense response to fungus; GO:0007165,signal transduction	PF01582.20:TIR domain
AT1G66390	0.37	0.1	0.1	1.43	1.95	2.64	8	2	2	28	38	56	3.29139	4.00957e-09	1.67041e-07	up	1	24763957	24765541	+	AT1G66390	protein_coding_gene	K09422 transcription factor MYB, plant | (RefSeq) MYB90; myb domain protein 90 (A)	--	myb domain protein 90 [Arabidopsis thaliana]	RecName: Full=Transcription factor MYB90; AltName: Full=Myb-related protein 90; Short=AtMYB90; AltName: Full=Production of anthocyanin pigment 2 protein;	SubName: Full=PAP2 {ECO:0000313|EMBL:OAP17920.1};	Transcription factor, Myb superfamily	GO:0005634,nucleus; GO:0003700,DNA-binding transcription factor activity; GO:0000981,DNA-binding transcription factor activity, RNA polymerase II-specific; GO:0043565,sequence-specific DNA binding; GO:0001135,RNA polymerase II transcription regulator recruiting activity; GO:0044212,transcription regulatory region DNA binding; GO:0030154,cell differentiation; GO:0006357,regulation of transcription…	PF00249.31:Myb-like DNA-binding domain
AT1G66570	0.65	0.83	0.3	0.03	0.09	0.17	23	27	10	1	3	6	-2.65221	0.000104512	0.00161451	down	1	24835251	24837322	-	AT1G66570	protein_coding_gene	K15378 solute carrier family 45, member 1/2/4 | (RefSeq) SUC7; sucrose-proton symporter 7 (A)	--	sucrose-proton symporter 7 [Arabidopsis thaliana]	RecName: Full=Sucrose transport protein SUC7; AltName: Full=Sucrose permease 7; AltName: Full=Sucrose-proton symporter 7;	SubName: Full=SUC8 {ECO:0000313|EMBL:OAP10383.1};	Sucrose transporter and related proteins	GO:0005887,integral component of plasma membrane; GO:0008515,sucrose transmembrane transporter activity; GO:0015293,symporter activity; GO:0005985,sucrose metabolic process	PF13347.6:MFS/sugar transport protein
AT1G67980	7.03	4.81	5.29	1.5	1.56	1.9	156	97	110	30	31	41	-1.8828	9.76676e-15	9.03984e-13	down	1	25487714	25489231	+	AT1G67980	protein_coding_gene	K00588 caffeoyl-CoA O-methyltransferase [EC:2.1.1.104] | (RefSeq) CCOAMT; caffeoyl-CoA 3-O-methyltransferase (A)	ko00940: Phenylpropanoid biosynthesis; ko00941: Flavonoid biosynthesis; ko00945: Stilbenoid, diarylheptanoid and gingerol biosynthesis	caffeoyl-CoA 3-O-methyltransferase [Arabidopsis thaliana]	RecName: Full=Putative caffeoyl-CoA O-methyltransferase At1g67980; EC=2.1.1.104; AltName: Full=Trans-caffeoyl-CoA 3-O-methyltransferase; Short=CCoAMT; Short=CCoAOMT;	SubName: Full=CCOAMT {ECO:0000313|EMBL:OAP17732.1};	O-methyltransferase	GO:0005829,cytosol; GO:0042409,caffeoyl-CoA O-methyltransferase activity; GO:0046872,metal ion binding; GO:0009809,lignin biosynthetic process	PF01596.17:O-methyltransferase
AT1G69120	0.59	1.5	0.91	0	0.04	0	16	37	23	0	1	0	-6.21626	9.89088e-07	2.57969e-05	down	1	25982330	25986313	-	AT1G69120	protein_coding_gene	K09264 MADS-box transcription factor, plant | (RefSeq) AP1; K-box region and MADS-box transcription factor family protein (A)	--	homeotic protein boi1AP1, putative [Arabidopsis thaliana]	RecName: Full=Floral homeotic protein APETALA 1; AltName: Full=Agamous-like MADS-box protein AP1;	SubName: Full=Floral homeotic protein apetala 1 {ECO:0000313|EMBL:KFK41337.1};	MADS box transcription factor	GO:0005634,nucleus; GO:0003700,DNA-binding transcription factor activity; GO:0046982,protein heterodimerization activity; GO:0000977,RNA polymerase II regulatory region sequence-specific DNA binding; GO:0030154,cell differentiation; GO:0010582,floral meristem determinacy; GO:0009933,meristem structural organization; GO:0045944,positive regulation of transcription by RNA polymerase II; GO:0006351,…	PF01486.17:K-box region
AT1G70850	1.72	1.58	1.35	4.17	5.28	4.96	49	41	36	107	135	138	1.5381	5.13775e-12	3.13267e-10	up	1	26714866	26716829	-	AT1G70850	protein_coding_gene	--	--	MLP-like protein 34 [Arabidopsis thaliana]	RecName: Full=MLP-like protein 34;	SubName: Full=Uncharacterized protein At1g70850 {ECO:0000313|EMBL:BAF02039.1};	--	GO:0006952,defense response; GO:0009607,response to biotic stimulus	PF00407.19:Pathogenesis-related protein Bet v I family
AT1G71890	0.65	0.53	0.62	0.28	0.17	0.13	26	19	23	10	6	5	-1.74467	0.000755481	0.0085926	down	1	27058439	27060785	+	AT1G71890	protein_coding_gene	K15378 solute carrier family 45, member 1/2/4 | (RefSeq) SUC5; Major facilitator superfamily protein (A)	--	Major facilitator superfamily protein [Arabidopsis thaliana]	RecName: Full=Sucrose transport protein SUC5; AltName: Full=Sucrose permease 5; AltName: Full=Sucrose-proton symporter 5;	SubName: Full=SUC5 {ECO:0000313|EMBL:OAP15737.1};	Sucrose transporter and related proteins	GO:0005887,integral component of plasma membrane; GO:0005886,plasma membrane; GO:0009506,plasmodesma; GO:0015225,biotin transmembrane transporter activity; GO:0008515,sucrose transmembrane transporter activity; GO:0015293,symporter activity; GO:0048316,seed development; GO:0005985,sucrose metabolic process	PF13347.6:MFS/sugar transport protein
AT1G73260	13.16	13.17	13.78	5.06	4.63	3.8	266	242	261	92	84	75	-1.66958	1.6478e-26	4.89398e-24	down	1	27547274	27548190	-	AT1G73260	protein_coding_gene	--	--	kunitz trypsin inhibitor 1 [Arabidopsis thaliana]	RecName: Full=Kunitz trypsin inhibitor 1 {ECO:0000303|PubMed:19825555}; Short=AtKTI1 {ECO:0000303|PubMed:19825555}; AltName: Full=Trypsin protease inhibitor {ECO:0000303|PubMed:16236154}; Flags: Precursor;	SubName: Full=KTI1 {ECO:0000313|EMBL:OAP14620.1};	--	GO:0005739,mitochondrion; GO:0015066,alpha-amylase inhibitor activity; GO:0004866,endopeptidase inhibitor activity; GO:0004867,serine-type endopeptidase inhibitor activity; GO:0042742,defense response to bacterium; GO:0012501,programmed cell death; GO:0042542,response to hydrogen peroxide; GO:0009625,response to insect; GO:0002237,response to molecule of bacterial origin; GO:0002238,response to m…	PF00197.18:Trypsin and protease inhibitor
AT1G74890	10.96	8.84	10.29	5.04	4.4	4.34	150	110	132	62	54	58	-1.22434	1.11568e-09	4.97435e-08	down	1	28131590	28132710	-	AT1G74890	protein_coding_gene	K14492 two-component response regulator ARR-A family | (RefSeq) ARR15; response regulator 15 (A)	ko04075: Plant hormone signal transduction	response regulator 15 [Arabidopsis thaliana]	RecName: Full=Two-component response regulator ARR15;	SubName: Full=Uncharacterized protein {ECO:0000313|EMBL:EFH65257.1};	GATA-4/5/6 transcription factors	GO:0005737,cytoplasm; GO:0005634,nucleus; GO:0000156,phosphorelay response regulator activity; GO:0009736,cytokinin-activated signaling pathway; GO:0006355,regulation of transcription, DNA-templated; GO:0009735,response to cytokinin; GO:0006351,transcription, DNA-templated	PF00072.24:Response regulator receiver domain
AT1G75750	155.49	152.7	154.41	81.47	83.35	77.26	2499	2231	2325	1177	1201	1211	-1.02993	2.05404e-72	2.52154e-69	down	1	28441526	28442429	-	AT1G75750	protein_coding_gene	--	--	GAST1 protein homolog 1 [Arabidopsis thaliana]	RecName: Full=Gibberellin-regulated protein 1; AltName: Full=GAST1 protein homolog 1; Flags: Precursor;	SubName: Full=GASA1 {ECO:0000313|EMBL:OAP12681.1};	--	GO:0005618,cell wall; GO:0005576,extracellular region; GO:0009505,plant-type cell wall; GO:0009740,gibberellic acid mediated signaling pathway; GO:0009737,response to abscisic acid; GO:0009741,response to brassinosteroid; GO:0009739,response to gibberellin; GO:0009826,unidimensional cell growth	PF02704.14:Gibberellin regulated protein
AT1G77960	4.2	3.4	2.95	1.24	1.15	1.36	155	114	102	41	38	49	-1.58859	2.10291e-12	1.37316e-10	down	1	29310057	29313571	-	AT1G77960	protein_coding_gene	--	--	repressor ROX1-like protein [Arabidopsis thaliana]	--	SubName: Full=Repressor ROX1-like protein {ECO:0000313|EMBL:AEE36052.1};	--	--	--
AT1G79680	0.55	0.8	0.63	0.26	0.34	0.26	31	41	33	13	17	14	-1.31447	0.000715568	0.00821988	down	1	29979973	29982773	-	AT1G79680	protein_coding_gene	K13430 serine/threonine-protein kinase PBS1 [EC:2.7.11.1] | (RefSeq) PBS1; Protein kinase superfamily protein (A)	ko04626: Plant-pathogen interaction	WALL ASSOCIATED KINASE (WAK)-LIKE 10 [Arabidopsis thaliana]	RecName: Full=Wall-associated receptor kinase-like 10; EC=2.7.11.-; Flags: Precursor;	SubName: Full=WAKL10 {ECO:0000313|EMBL:OAP13131.1};	--	GO:0016021,integral component of membrane; GO:0005886,plasma membrane; GO:0005524,ATP binding; GO:0005509,calcium ion binding; GO:0004383,guanylate cyclase activity; GO:0030247,polysaccharide binding; GO:0004674,protein serine/threonine kinase activity; GO:0007166,cell surface receptor signaling pathway; GO:0006182,cGMP biosynthetic process; GO:0006952,defense response; GO:0009617,response to bac…	PF00069.25:Protein kinase domain
AT1G80160	8.48	8.24	8.14	3.51	2.52	2.32	180	159	162	67	48	48	-1.67406	8.62948e-18	1.16841e-15	down	1	30151003	30152190	+	AT1G80160	protein_coding_gene	K08234 glyoxylase I family protein | (RefSeq) Lactoylglutathione lyase / glyoxalase I family protein (A)	--	Lactoylglutathione lyase / glyoxalase I family protein [Arabidopsis thaliana]	--	SubName: Full=F18B13.24 protein {ECO:0000313|EMBL:AAD55473.1}; SubName: Full=Lactoylglutathione lyase / glyoxalase I family protein {ECO:0000313|EMBL:ANM57876.1};	--	GO:0016829,lyase activity	PF00903.25:Glyoxalase/Bleomycin resistance protein/Dioxygenase superfamily
AT2G01890	4.91	6.63	6.77	2.43	2.52	2.9	137	168	177	61	63	79	-1.31187	1.32241e-11	7.49258e-10	down	2	396768	399208	-	AT2G01890	protein_coding_gene	K14379 tartrate-resistant acid phosphatase type 5 [EC:3.1.3.2] | (RefSeq) PAP8; purple acid phosphatase 8 (A)	ko00740: Riboflavin metabolism	purple acid phosphatase 8 [Arabidopsis thaliana]	RecName: Full=Purple acid phosphatase 8; EC=3.1.3.2; Flags: Precursor;	RecName: Full=Purple acid phosphatase {ECO:0000256|PIRNR:PIRNR000898}; EC=3.1.3.2 {ECO:0000256|PIRNR:PIRNR000898};	Purple (tartrate-resistant) acid phosphatase	GO:0005576,extracellular region; GO:0003993,acid phosphatase activity; GO:0046872,metal ion binding; GO:0016311,dephosphorylation	PF00149.28:Calcineurin-like phosphoesterase
AT2G04495	1.01	1.27	1.13	0.21	0.59	0.49	21	24	22	4	11	10	-1.48201	0.00329395	0.0284898	down	2	1564166	1565106	+	AT2G04495	protein_coding_gene	--	--	transmembrane protein [Arabidopsis thaliana]	--	SubName: Full=At2g04495 {ECO:0000313|EMBL:AAS76735.1}; SubName: Full=Transmembrane protein {ECO:0000313|EMBL:AEC05839.1};	--	GO:0016021,integral component of membrane	PF14364.6:Domain of unknown function (DUF4408)
AT2G05440	26.89	30.34	31.57	8.4	17.12	7.48	431	442	474	121	246	117	-1.51883	9.682e-05	0.00150324	down	2	1993082	1994166	+	AT2G05440	protein_coding_gene	--	--	--	--	--	--	--	--
AT2G15800.1	0.76	0.99	1.16	0.24	0.08	0.1	32	38	46	9	3	4	-2.91938	6.57732e-09	2.65602e-07	down	2	6880825	6882741	+	AT2G15800.1	Parent=AT2G15800	--	--	--	--	--	--	--	--
AT2G15810.1	0.56	0.78	0.61	0.05	0.15	0.08	49	62	50	4	12	7	-2.86556	1.48622e-11	8.3692e-10	down	2	6882821	6886775	+	AT2G15810.1	Parent=AT2G15810	--	--	--	--	--	--	--	--
AT2G16367	8.76	7.56	6.42	21.41	24.15	25.72	51	40	35	112	126	146	1.55203	2.31293e-12	1.49439e-10	up	2	7079796	7080248	-	AT2G16367	pseudogene	--	--	--	--	--	--	--	--
AT2G16910	0.93	0.58	0.82	0	0.05	0.15	39	22	32	0	2	6	-3.59625	4.22135e-08	1.48344e-06	down	2	7331721	7334254	+	AT2G16910	protein_coding_gene	K13422 transcription factor MYC2 | (RefSeq) MYC2; Basic helix-loop-helix (bHLH) DNA-binding family protein (A)	ko04016: MAPK signaling pathway - plant; ko04075: Plant hormone signal transduction	basic helix-loop-helix (bHLH) DNA-binding superfamily protein [Arabidopsis thaliana]	RecName: Full=Transcription factor ABORTED MICROSPORES; AltName: Full=Basic helix-loop-helix protein 21; Short=AtbHLH21; Short=bHLH 21; AltName: Full=Transcription factor EN 48; AltName: Full=bHLH transcription factor bHLH021;	SubName: Full=Uncharacterized protein {ECO:0000313|EMBL:EFH60282.1};	--	GO:0005634,nucleus; GO:0003682,chromatin binding; GO:0003700,DNA-binding transcription factor activity; GO:0046983,protein dimerization activity; GO:0000978,RNA polymerase II proximal promoter sequence-specific DNA binding; GO:0048657,anther wall tapetum cell differentiation; GO:0048658,anther wall tapetum development; GO:0009555,pollen development; GO:0006355,regulation of transcription, DNA-tem…	PF14215.6:bHLH-MYC and R2R3-MYB transcription factors N-terminal
AT2G17500	2.6	2.49	2.55	1.39	1.57	0.96	100	87	92	48	54	36	-1.06533	6.33096e-06	0.00013619	down	2	7606757	7609278	+	AT2G17500	protein_coding_gene	--	--	Auxin efflux carrier family protein [Arabidopsis thaliana]	RecName: Full=Protein PIN-LIKES 5 {ECO:0000303|PubMed:22504182}; AltName: Full=Auxin efflux carrier-like protein 5 {ECO:0000303|PubMed:22504182};	SubName: Full=Uncharacterized protein {ECO:0000313|EMBL:OAP07375.1};	Predicted membrane protein	GO:0005789,endoplasmic reticulum membrane; GO:0016021,integral component of membrane; GO:0010329,auxin efflux transmembrane transporter activity; GO:0010252,auxin homeostasis; GO:0009734,auxin-activated signaling pathway; GO:0010311,lateral root formation; GO:0040009,regulation of growth rate; GO:0009733,response to auxin	PF03547.18:Membrane transport protein
AT2G18120	1.05	1.74	1.87	5.07	2.61	2.82	18	27	30	78	40	47	1.07531	0.00152314	0.0153431	up	2	7876615	7877681	-	AT2G18120	protein_coding_gene	--	--	SRS4 [Arabidopsis thaliana]	RecName: Full=Protein SHI RELATED SEQUENCE 4;	SubName: Full=SRS4 {ECO:0000313|EMBL:OAP10487.1};	--	GO:0005634,nucleus; GO:0003677,DNA binding; GO:0046872,metal ion binding; GO:0009851,auxin biosynthetic process; GO:0009734,auxin-activated signaling pathway; GO:0007275,multicellular organism development	PF05142.12:Domain of unknown function (DUF702)
AT2G18690	9.25	8.82	9.9	3.87	4.56	4.39	287	249	288	108	127	133	-1.21893	7.11074e-18	9.69905e-16	down	2	8097420	8098827	+	AT2G18690	protein_coding_gene	--	--	transmembrane protein [Arabidopsis thaliana]	--	SubName: Full=Expressed protein {ECO:0000313|EMBL:AAD08938.1}; SubName: Full=Transmembrane protein {ECO:0000313|EMBL:AEC06793.1};	--	GO:0016021,integral component of membrane; GO:0016020,membrane	PF06161.11:Protein of unknown function (DUF975)
AT2G19190	0.55	0.65	0.93	0.34	0.17	0.19	33	35	52	18	9	11	-1.71911	2.19324e-05	0.00040671	down	2	8326049	8329944	-	AT2G19190	protein_coding_gene	K16224 senescence-induced receptor-like serine/threonine-protein kinase | (RefSeq) FRK1; FLG22-induced receptor-like kinase 1 (A)	ko04016: MAPK signaling pathway - plant; ko04626: Plant-pathogen interaction	FLG22-induced receptor-like kinase 1 [Arabidopsis thaliana]	RecName: Full=Senescence-induced receptor-like serine/threonine-protein kinase; AltName: Full=FLG22-induced receptor-like kinase 1; Flags: Precursor;	SubName: Full=Leucine-rich repeat receptor-like protein kinase {ECO:0000313|EMBL:ACN59290.1}; Flags: Fragment;	--	GO:0016021,integral component of membrane; GO:0005524,ATP binding; GO:0004674,protein serine/threonine kinase activity; GO:0042742,defense response to bacterium	PF12819.7:Malectin-like domain
AT2G19800	1.14	1.06	1.36	0.46	0.46	0.53	33	28	37	12	12	15	-1.38729	0.000550967	0.00660945	down	2	8530896	8533508	-	AT2G19800	protein_coding_gene	K00469 inositol oxygenase [EC:1.13.99.1] | (RefSeq) MIOX2; myo-inositol oxygenase 2 (A)	ko00053: Ascorbate and aldarate metabolism; ko00562: Inositol phosphate metabolism	myo-inositol oxygenase 2 [Arabidopsis thaliana]	RecName: Full=Inositol oxygenase 2; EC=1.13.99.1; AltName: Full=Myo-inositol oxygenase 2; Short=AtMIOX2; Short=MI oxygenase 2;	SubName: Full=At2g19800 {ECO:0000313|EMBL:ACF28396.1};	Aldehyde reductase	GO:0005737,cytoplasm; GO:0050113,inositol oxygenase activity; GO:0005506,iron ion binding; GO:0019310,inositol catabolic process; GO:0019853,L-ascorbic acid biosynthetic process	PF05153.15:Myo-inositol oxygenase
AT2G19970	1.46	1.8	1.36	0.74	0.41	0.62	24	27	21	11	6	10	-1.4774	0.00202911	0.0194024	down	2	8623730	8624476	-	AT2G19970	protein_coding_gene	K13449 pathogenesis-related protein 1 | (RefSeq) PR-1-LIKE; pathogenesis-related protein-1-like protein (A)	ko04016: MAPK signaling pathway - plant; ko04075: Plant hormone signal transduction; ko04626: Plant-pathogen interaction	CAP (Cysteine-rich secretory proteins, Antigen 5, and Pathogenesis-related 1 protein) superfamily protein [Arabidopsis thaliana]	RecName: Full=Pathogenesis-related protein 1; Short=PR-1; Flags: Precursor;	SubName: Full=Uncharacterized protein {ECO:0000313|EMBL:OAP11571.1};	Defense-related protein containing SCP domain	GO:0048046,apoplast; GO:0005618,cell wall; GO:0006952,defense response; GO:0010266,response to vitamin B1; GO:0009414,response to water deprivation; GO:0009627,systemic acquired resistance	PF00188.26:Cysteine-rich secretory protein family
AT2G20142	4.04	3.14	4.08	2.3	1.57	1.58	92	65	87	47	32	35	-1.14974	7.35241e-06	0.00015688	down	2	8695374	8696643	+	AT2G20142	protein_coding_gene	K16226 disease resistance protein RPS4 | (RefSeq) RPS4; Disease resistance protein (TIR-NBS-LRR class) family (A)	ko04626: Plant-pathogen interaction	Toll-Interleukin-Resistance (TIR) domain family protein [Arabidopsis thaliana]	RecName: Full=TMV resistance protein N;	SubName: Full=Toll-Interleukin-Resistance (TIR) domain family protein {ECO:0000313|EMBL:AEC06971.1};	--	GO:0005737,cytoplasm; GO:0043531,ADP binding; GO:0005524,ATP binding; GO:0009626,plant-type hypersensitive response; GO:0007165,signal transduction	PF01582.20:TIR domain
AT2G20870	5.51	3.79	4.54	1.32	1.33	1.99	88	55	68	19	19	31	-1.66747	3.25104e-08	1.17844e-06	down	2	8981988	8982712	-	AT2G20870	protein_coding_gene	--	--	cell wall protein precursor [Arabidopsis thaliana]	RecName: Full=Putative cell wall protein; Flags: Precursor;	SubName: Full=At2g20870 {ECO:0000313|EMBL:ABR46230.1};	--	GO:0005618,cell wall; GO:0005576,extracellular region	--
AT2G21650	22.09	24.38	25.63	13.48	13.02	11.97	299	300	325	164	158	158	-1.0021	1.18498e-14	1.05412e-12	down	2	9259583	9260656	+	AT2G21650	protein_coding_gene	--	--	Homeodomain-like superfamily protein [Arabidopsis thaliana]	RecName: Full=Protein RADIALIS-like 2; Short=AtRL2; Short=Protein RAD-like 2; AltName: Full=Protein MATERNAL EFFECT EMBRYO ARREST 3; AltName: Full=Protein RADIALIS-LIKE SANT/MYB 1; Short=Protein RSM1;	SubName: Full=RSM1 {ECO:0000313|EMBL:OAP11629.1};	Zuotin and related molecular chaperones (DnaJ superfamily), contains DNA-binding domains	GO:0005634,nucleus; GO:0003677,DNA binding; GO:0003700,DNA-binding transcription factor activity; GO:0009793,embryo development ending in seed dormancy; GO:0009630,gravitropism; GO:0010114,response to red light; GO:0006351,transcription, DNA-templated	PF00249.31:Myb-like DNA-binding domain
AT2G26010	6.14	9.68	7.73	27.73	29.23	25.65	67	96	79	272	286	273	1.72049	1.75917e-25	4.90809e-23	up	2	11087348	11087944	+	AT2G26010	protein_coding_gene	K20727 defensin-like protein 16 | (RefSeq) PDF1.2c; plant defensin 1.2C (A)	ko04016: MAPK signaling pathway - plant	plant defensin 1.3 [Arabidopsis thaliana]	RecName: Full=Defensin-like protein 14; AltName: Full=Cysteine-rich antifungal protein At2g26010; AltName: Full=Plant defensin 1.3; Flags: Precursor;	SubName: Full=PDF1.3 {ECO:0000313|EMBL:OAP08471.1};	--	GO:0005576,extracellular region; GO:0006952,defense response; GO:0050832,defense response to fungus; GO:0031640,killing of cells of other organism	PF00304.20:Gamma-thionin family
AT2G26020	5.96	4.92	7.95	21.73	18.28	22.57	36	27	45	118	99	133	1.63738	6.25735e-12	3.7289e-10	up	2	11089250	11089597	+	AT2G26020	protein_coding_gene	K20727 defensin-like protein 16 | (RefSeq) PDF1.2b; plant defensin 1.2b (A)	ko04016: MAPK signaling pathway - plant	plant defensin 1.2b [Arabidopsis thaliana]	RecName: Full=Putative defensin-like protein 15; AltName: Full=Putative cysteine-rich antifungal protein At2g26020; AltName: Full=Putative plant defensin 1.2b; Flags: Precursor;	SubName: Full=PDF1.2b {ECO:0000313|EMBL:OAP07984.1};	--	GO:0005576,extracellular region; GO:0006952,defense response; GO:0050832,defense response to fungus; GO:0031640,killing of cells of other organism	PF00304.20:Gamma-thionin family
AT2G27660	1.22	0.82	1.07	0.59	0.39	0.36	62	38	51	27	18	18	-1.30921	8.48514e-05	0.00133772	down	2	11798537	11800850	-	AT2G27660	protein_coding_gene	K17609 nucleoredoxin [EC:1.8.1.8] | (RefSeq) DC1 domain-containing protein (A)	--	Cysteine/Histidine-rich C1 domain family protein [Arabidopsis thaliana]	RecName: Full=Probable nucleoredoxin 1; Short=AtNrx1; EC=1.8.1.8;	SubName: Full=Cysteine/Histidine-rich C1 domain family protein {ECO:0000313|EMBL:AEC08023.1};	--	GO:0005829,cytosol; GO:0047134,protein-disulfide reductase activity; GO:0004791,thioredoxin-disulfide reductase activity; GO:0045454,cell redox homeostasis; GO:0009860,pollen tube growth; GO:0010183,pollen tube guidance; GO:0080092,regulation of pollen tube growth; GO:0046686,response to cadmium ion	PF03107.16:C1 domain
AT2G28500	1.6	0.78	1.2	2.97	3.37	2.61	27	12	19	45	51	43	1.21689	0.000477659	0.00585594	up	2	12186569	12188142	-	AT2G28500	protein_coding_gene	K13944 LOB domain-containing protein 16 | (RefSeq) LBD16; lateral organ boundaries-domain 16 (A)	--	LOB domain-containing protein 11 [Arabidopsis thaliana]	RecName: Full=LOB domain-containing protein 11; AltName: Full=ASYMMETRIC LEAVES 2-like protein 7; Short=AS2-like protein 7;	SubName: Full=Uncharacterized protein {ECO:0000313|EMBL:EOA27832.1};	--	--	PF03195.14:Lateral organ boundaries (LOB) domain
AT2G29110	0.29	0.39	0.44	0.11	0.16	0.07	18	22	26	6	9	4	-1.85065	0.000608391	0.007169	down	2	12506880	12510552	-	AT2G29110	protein_coding_gene	K05387 glutamate receptor, ionotropic, plant | (RefSeq) GLR2.8; glutamate receptor 2.8 (A)	--	glutamate receptor 2.8 [Arabidopsis thaliana]	RecName: Full=Glutamate receptor 2.8; AltName: Full=Ligand-gated ion channel 2.8; Flags: Precursor;	RecName: Full=Glutamate receptor {ECO:0000256|PIRNR:PIRNR037090};	Glutamate-gated kainate-type ion channel receptor subunit GluR5 and related subunits	GO:0016021,integral component of membrane; GO:0005622,intracellular; GO:0005886,plasma membrane; GO:0005262,calcium channel activity; GO:0008066,glutamate receptor activity; GO:0004970,ionotropic glutamate receptor activity; GO:0006816,calcium ion transport; GO:0019722,calcium-mediated signaling; GO:0071230,cellular response to amino acid stimulus	PF01094.28:Receptor family ligand binding region
AT2G29160	0.61	0.26	0.46	1.36	1	1	28	11	20	56	41	45	1.22116	0.000521387	0.00630803	up	2	12537251	12539334	-	AT2G29160	pseudogene	--	--	--	--	--	--	--	--
AT2G29350	15.42	13.75	11.57	5.5	5.55	6.9	465	377	327	149	150	203	-1.27616	8.97367e-21	1.63605e-18	down	2	12600914	12602556	+	AT2G29350	protein_coding_gene	K08081 tropinone reductase I [EC:1.1.1.206] | (RefSeq) NAD(P)-binding Rossmann-fold superfamily protein (A)	ko00960: Tropane, piperidine and pyridine alkaloid biosynthesis	senescence-associated gene 13 [Arabidopsis thaliana]	RecName: Full=Senescence-associated protein 13 {ECO:0000303|PubMed:9617813}; AltName: Full=Tropinone reductase homolog SAG13 {ECO:0000250|UniProtKB:P50162}; EC=1.1.1.- {ECO:0000305};	SubName: Full=SAG13 {ECO:0000313|EMBL:OAP09204.1};	Reductases with broad range of substrate specificities	GO:0004022,alcohol dehydrogenase (NAD) activity; GO:0007568,aging; GO:0002213,defense response to insect	PF13561.6:Enoyl-(Acyl carrier protein) reductase
AT2G29490	1.54	1.69	2.7	0.55	0.45	0.51	34	34	56	11	9	11	-2.06104	7.69902e-07	2.07266e-05	down	2	12631378	12632473	-	AT2G29490	protein_coding_gene	K00799 glutathione S-transferase [EC:2.5.1.18] | (RefSeq) GSTU1; glutathione S-transferase TAU 1 (A)	ko00480: Glutathione metabolism	glutathione S-transferase TAU 1 [Arabidopsis thaliana]	RecName: Full=Glutathione S-transferase U1; Short=AtGSTU1; EC=2.5.1.18; AltName: Full=GST class-tau member 1; AltName: Full=Glutathione S-transferase 19;	SubName: Full=GSTU1 {ECO:0000313|EMBL:OAP09474.1};	Glutathione S-transferase	GO:0005737,cytoplasm; GO:0005829,cytosol; GO:0004364,glutathione transferase activity; GO:0006749,glutathione metabolic process; GO:0009407,toxin catabolic process	PF02798.20:Glutathione S-transferase, N-terminal domain
AT2G29500	2.16	1.67	1.42	1.34	0.5	0.2	34	24	21	19	7	3	-1.48583	0.00406619	0.0337051	down	2	12633091	12633805	-	AT2G29500	protein_coding_gene	K13993 HSP20 family protein | (RefSeq) HSP20-like chaperones superfamily protein (A)	ko04141: Protein processing in endoplasmic reticulum	HSP20-like chaperones superfamily protein [Arabidopsis thaliana]	RecName: Full=17.6 kDa class I heat shock protein 2; AltName: Full=17.6 kDa heat shock protein 2; Short=AtHsp17.6B;	SubName: Full=Uncharacterized protein {ECO:0000313|EMBL:OAP09971.1};	Molecular chaperone (small heat-shock protein Hsp26/Hsp42)	GO:0005737,cytoplasm; GO:0009408,response to heat; GO:0009644,response to high light intensity; GO:0042542,response to hydrogen peroxide; GO:0006979,response to oxidative stress	PF00011.21:Hsp20/alpha crystallin family
AT2G30766	1.44	1.83	2.34	4.54	3.79	4.5	19	22	29	54	45	58	1.10295	0.000487164	0.0059487	up	2	13107909	13108863	+	AT2G30766	protein_coding_gene	--	--	hypothetical protein AT2G30766 [Arabidopsis thaliana]	--	SubName: Full=Uncharacterized protein {ECO:0000313|EMBL:BAD94672.1};	--	--	--
AT2G31945	3.07	2.19	3.9	1.2	1.76	1.02	37	24	44	13	19	12	-1.30196	0.0011862	0.0124531	down	2	13581581	13582126	+	AT2G31945	protein_coding_gene	--	--	transmembrane protein [Arabidopsis thaliana]	--	SubName: Full=At2g31940/F20M17.2 {ECO:0000313|EMBL:AAL77669.1}; SubName: Full=Expressed protein {ECO:0000313|EMBL:AAM15278.1}; SubName: Full=Transmembrane protein {ECO:0000313|EMBL:AEC08606.1};	--	GO:0016021,integral component of membrane	--
AT2G32550	1.54	1.17	1.29	0.33	0.45	0.04	42	29	33	8	11	1	-2.41513	1.41257e-06	3.56806e-05	down	2	13819379	13822839	+	AT2G32550	protein_coding_gene	K12606 CCR4-NOT transcription complex subunit 9 | (RefSeq) Cell differentiation, Rcd1-like protein (A)	ko03018: RNA degradation	Cell differentiation, Rcd1-like protein [Arabidopsis thaliana]	--	SubName: Full=Cell differentiation, Rcd1-like protein {ECO:0000313|EMBL:ANM63130.1};	Protein involved in cell differentiation/sexual development	GO:0030015,CCR4-NOT core complex; GO:0000932,P-body; GO:0017148,negative regulation of translation; GO:0000288,nuclear-transcribed mRNA catabolic process, deadenylation-dependent decay	PF04078.13:Cell differentiation family, Rcd1-like
AT2G33160	0.5	0.53	0.61	0.05	0.03	0	22	21	25	2	1	0	-4.55695	1.5202e-06	3.81895e-05	down	2	14053404	14056246	+	AT2G33160	protein_coding_gene	K01213 galacturan 1,4-alpha-galacturonidase [EC:3.2.1.67] | (RefSeq) Pectin lyase-like superfamily protein (A)	ko00040: Pentose and glucuronate interconversions	glycoside hydrolase family 28 protein / polygalacturonase (pectinase) family protein [Arabidopsis thaliana]	RecName: Full=Exopolygalacturonase; EC=3.2.1.67; AltName: Full=Pollen allergen Pla a 2; AltName: Allergen=Pla a 2; Flags: Precursor; Fragment;	SubName: Full=Glycoside hydrolase family 28 protein / polygalacturonase (Pectinase) family protein {ECO:0000313|EMBL:AEC08792.1}; SubName: Full=Putative polygalacturonase {ECO:0000313|EMBL:AAC04907.1};	--	GO:0005618,cell wall; GO:0005576,extracellular region; GO:0047911,galacturan 1,4-alpha-galacturonidase activity; GO:0019863,IgE binding; GO:0004650,polygalacturonase activity; GO:0071555,cell wall organization; GO:0045490,pectin catabolic process	PF00295.17:Glycosyl hydrolases family 28
AT2G33847	0.65	0.55	0.66	1.21	1.31	1.45	22	17	21	37	40	48	1.00203	0.00332099	0.0286698	up	2	14318964	14320591	-	AT2G33847	protein_coding_gene	--	--	hypothetical protein AT2G33847 [Arabidopsis thaliana]	RecName: Full=Protein NUCLEAR FUSION DEFECTIVE 6, chloroplastic/mitochondrial {ECO:0000303|PubMed:16698901}; Flags: Precursor;	SubName: Full=Uncharacterized protein {ECO:0000313|EMBL:OAP11195.1};	--	GO:0009507,chloroplast; GO:0005739,mitochondrion; GO:0000741,karyogamy; GO:0010197,polar nucleus fusion	--
AT2G34655	7.98	7.29	5.75	4.33	3.67	2.5	160	133	108	78	66	49	-1.1028	2.90913e-07	8.57101e-06	down	2	14596631	14597540	+	AT2G34655	protein_coding_gene	--	--	hypothetical protein AT2G34655 [Arabidopsis thaliana]	--	SubName: Full=At2g34655 {ECO:0000313|EMBL:ABF47113.1}; SubName: Full=F13P17 {ECO:0000313|EMBL:AAK62585.1};	--	--	--
AT2G36780	0.82	1.2	0.84	0.61	0.24	0.28	30	40	29	20	8	10	-1.44289	0.000746265	0.00851919	down	2	15417490	15419154	-	AT2G36780	protein_coding_gene	K13496 UDP-glucosyl transferase 73C [EC:2.4.1.-] | (RefSeq) UDP-Glycosyltransferase superfamily protein (A)	ko00908: Zeatin biosynthesis	UDP-Glycosyltransferase superfamily protein [Arabidopsis thaliana]	RecName: Full=UDP-glycosyltransferase 73C3; EC=2.4.1.-;	RecName: Full=Glycosyltransferase {ECO:0000256|RuleBase:RU362057}; EC=2.4.1.- {ECO:0000256|RuleBase:RU362057}; Flags: Fragment;	UDP-glucuronosyl and UDP-glucosyl transferase	GO:0043231,intracellular membrane-bounded organelle; GO:0080043,quercetin 3-O-glucosyltransferase activity; GO:0080044,quercetin 7-O-glucosyltransferase activity; GO:0008152,metabolic process	PF00201.18:UDP-glucoronosyl and UDP-glucosyl transferase
AT2G37720	1.28	2	1.78	1.32	0.53	0.67	43	61	56	40	16	22	-1.10076	0.00114054	0.0121048	down	2	15818082	15821295	+	AT2G37720	protein_coding_gene	K23877 xyloglucan O-acetyltransferase | (RefSeq) TBL27; TRICHOME BIREFRINGENCE-LIKE 27 (A)	--	TRICHOME BIREFRINGENCE-LIKE 15 [Arabidopsis thaliana]	RecName: Full=Protein trichome birefringence-like 15;	SubName: Full=TBL15 {ECO:0000313|EMBL:OAP09860.1};	--	GO:0009507,chloroplast; GO:0016021,integral component of membrane	PF13839.6:GDSL/SGNH-like Acyl-Esterase family found in Pmr5 and Cas1p
AT2G37770	2.26	2.6	2.1	1.09	1.1	0.74	69	72	60	30	30	22	-1.34725	2.39871e-06	5.71409e-05	down	2	15834867	15837001	+	AT2G37770	protein_coding_gene	K00002 alcohol dehydrogenase (NADP+) [EC:1.1.1.2] | (RefSeq) AKR4C10; NAD(P)-linked oxidoreductase superfamily protein (A)	ko00010: Glycolysis / Gluconeogenesis; ko00040: Pentose and glucuronate interconversions; ko00561: Glycerolipid metabolism	NAD(P)-linked oxidoreductase superfamily protein [Arabidopsis thaliana]	RecName: Full=NADPH-dependent aldo-keto reductase, chloroplastic {ECO:0000303|PubMed:21169366}; Short=AtChlAKR {ECO:0000303|PubMed:21169366}; EC=1.1.1.- {ECO:0000269|PubMed:19616008, ECO:0000269|PubMed:21169366}; AltName: Full=Aldo-keto reductase family 4 member C9;	SubName: Full=ChlAKR {ECO:0000313|EMBL:OAP11734.1};	Aldo/keto reductase family proteins	GO:0009507,chloroplast; GO:0008106,alcohol dehydrogenase (NADP+) activity; GO:0004033,aldo-keto reductase (NADP) activity; GO:0070401,NADP+ binding; GO:0016229,steroid dehydrogenase activity; GO:0055114,oxidation-reduction process; GO:0009409,response to cold; GO:0009651,response to salt stress; GO:0009636,response to toxic substance; GO:0009414,response to water deprivation	PF00248.21:Aldo/keto reductase family
AT2G38240	0.85	0.9	1.16	0.19	0	0	25	24	32	5	0	0	-4.07384	1.84465e-07	5.68969e-06	down	2	16012535	16014753	-	AT2G38240	protein_coding_gene	K05277 leucoanthocyanidin dioxygenase [EC:1.14.11.19] | (RefSeq) LDOX; leucoanthocyanidin dioxygenase (A)	ko00941: Flavonoid biosynthesis	2-oxoglutarate (2OG) and Fe(II)-dependent oxygenase superfamily protein [Arabidopsis thaliana]	RecName: Full=Probable 2-oxoglutarate-dependent dioxygenase ANS {ECO:0000305}; EC=1.14.11.- {ECO:0000305}; AltName: Full=Anthocyanidin synthase {ECO:0000305};	SubName: Full=Uncharacterized protein {ECO:0000313|EMBL:OAP09481.1};	Iron/ascorbate family oxidoreductases	GO:0005829,cytosol; GO:0051213,dioxygenase activity; GO:0120091,jasmonic acid hydrolase; GO:0046872,metal ion binding; GO:0009813,flavonoid biosynthetic process; GO:2000022,regulation of jasmonic acid mediated signaling pathway	PF14226.6:non-haem dioxygenase in morphine synthesis N-terminal
AT2G39030	1.86	1.99	2.58	0.83	0.67	0.91	40	39	52	16	13	19	-1.51016	2.70422e-05	0.000490597	down	2	16298227	16299202	+	AT2G39030	protein_coding_gene	--	--	Acyl-CoA N-acyltransferases (NAT) superfamily protein [Arabidopsis thaliana]	RecName: Full=L-ornithine N5-acetyltransferase NATA1; EC=2.3.1.-; AltName: Full=Protein N-ACETYLTRANSFERASE ACTIVITY 1;	SubName: Full=NATA1 {ECO:0000313|EMBL:OAP08119.1};	Diamine acetyltransferase	GO:0009507,chloroplast; GO:0008080,N-acetyltransferase activity; GO:0006952,defense response; GO:0006591,ornithine metabolic process; GO:0009753,response to jasmonic acid	PF00583.25:Acetyltransferase (GNAT) family
AT2G39510	1.03	0.85	1.14	3.48	4.32	2.91	32	24	33	97	120	88	1.72862	3.81961e-11	2.05056e-09	up	2	16491143	16493151	-	AT2G39510	protein_coding_gene	--	--	nodulin MtN21 /EamA-like transporter family protein [Arabidopsis thaliana]	RecName: Full=WAT1-related protein At2g39510;	RecName: Full=WAT1-related protein {ECO:0000256|RuleBase:RU363077};	--	GO:0016021,integral component of membrane; GO:0005886,plasma membrane; GO:0015186,L-glutamine transmembrane transporter activity; GO:0080144,amino acid homeostasis; GO:0044746,NA; GO:0098712,L-glutamate import across plasma membrane; GO:0048316,seed development	PF00892.20:EamA-like transporter family
AT2G41260	1.39	1.57	1.84	0.56	0.33	0.34	33	34	41	12	7	8	-2.05869	2.16315e-06	5.24108e-05	down	2	17206510	17207698	+	AT2G41260	protein_coding_gene	--	--	glycine-rich protein / late embryogenesis abundant protein (M17) [Arabidopsis thaliana]	RecName: Full=Late embryogenesis abundant protein M17 {ECO:0000303|PubMed:10394954}; Short=AtM17 {ECO:0000303|PubMed:10394954}; Flags: Precursor;	SubName: Full=M17 {ECO:0000313|EMBL:OAP07921.1};	--	GO:0005773,vacuole; GO:0009793,embryo development ending in seed dormancy	--
AT2G41850	1.06	1.23	1.37	0.03	0.36	0.22	39	41	47	1	12	8	-2.65309	1.74361e-08	6.56582e-07	down	2	17461655	17464161	-	AT2G41850	protein_coding_gene	K01184 polygalacturonase [EC:3.2.1.15] | (RefSeq) PGAZAT; polygalacturonase ADPG2-like protein (A)	ko00040: Pentose and glucuronate interconversions	polygalacturonase ADPG2-like protein [Arabidopsis thaliana]	RecName: Full=Polygalacturonase ADPG2; Short=AtADPG2; Short=PG ADPG2; EC=3.2.1.15; AltName: Full=Pectinase ADPG2; AltName: Full=Protein ARABIDOPSIS DEHISCENCE ZONE POLYGALACTURONASE 2; Flags: Precursor;	SubName: Full=PGAZAT {ECO:0000313|EMBL:OAP09208.1};	--	GO:0005618,cell wall; GO:0005576,extracellular region; GO:0004650,polygalacturonase activity; GO:0009901,anther dehiscence; GO:0005975,carbohydrate metabolic process; GO:0009830,cell wall modification involved in abscission; GO:0010227,floral organ abscission; GO:0010047,fruit dehiscence	PF00295.17:Glycosyl hydrolases family 28
AT2G45220	3.73	3.94	3.42	1.21	0.79	0.91	147	141	126	43	28	35	-2.02286	2.43125e-19	3.82641e-17	down	2	18644084	18646447	-	AT2G45220	protein_coding_gene	K01051 pectinesterase [EC:3.1.1.11] | (RefSeq) Plant invertase/pectin methylesterase inhibitor superfamily (A)	ko00040: Pentose and glucuronate interconversions	Plant invertase/pectin methylesterase inhibitor superfamily [Arabidopsis thaliana]	RecName: Full=Probable pectinesterase/pectinesterase inhibitor 17; Includes: RecName: Full=Pectinesterase inhibitor 17; AltName: Full=Pectin methylesterase inhibitor 17; Includes: RecName: Full=Pectinesterase 17; Short=PE 17; EC=3.1.1.11; AltName: Full=Pectin methylesterase 17; Short=AtPME17; Flags: Precursor;	RecName: Full=Pectinesterase {ECO:0000256|RuleBase:RU000589}; EC=3.1.1.11 {ECO:0000256|RuleBase:RU000589};	--	GO:0071944,cell periphery; GO:0005618,cell wall; GO:0005576,extracellular region; GO:0016020,membrane; GO:0045330,aspartyl esterase activity; GO:0030599,pectinesterase activity; GO:0046910,pectinesterase inhibitor activity; GO:0042545,cell wall modification; GO:0050829,defense response to Gram-negative bacterium; GO:0045490,pectin catabolic process; GO:0009617,response to bacterium; GO:0009620,re…	PF01095.19:Pectinesterase
AT2G45570	2.4	1.89	1.75	0.94	0.59	0.92	91	65	62	32	20	34	-1.39715	8.21897e-07	2.1912e-05	down	2	18779793	18781958	-	AT2G45570	protein_coding_gene	K20556 cytochrome P450 family 76 subfamily C | (RefSeq) CYP76C2; cytochrome P450, family 76, subfamily C, polypeptide 2 (A)	--	cytochrome P450, family 76, subfamily C, polypeptide 2 [Arabidopsis thaliana]	RecName: Full=Cytochrome P450 76C2; EC=1.14.-.-; AltName: Full=Protein YELLOW-LEAF-SPECIFIC GENE 6;	SubName: Full=CYP76C2 {ECO:0000313|EMBL:OAP07869.1};	Cytochrome P450 CYP2 subfamily	GO:0016021,integral component of membrane; GO:0016020,membrane; GO:0020037,heme binding; GO:0005506,iron ion binding; GO:0016709,oxidoreductase activity, acting on paired donors, with incorporation or reduction of molecular oxygen, NAD(P)H as one donor, and incorporation of one atom of oxygen; GO:0044550,secondary metabolite biosynthetic process	PF00067.22:Cytochrome P450
AT2G47750	9.6	8.94	9.39	3.75	5	4.27	456	386	418	160	213	198	-1.19547	1.48889e-22	3.22547e-20	down	2	19560127	19563191	-	AT2G47750	protein_coding_gene	K14487 auxin responsive GH3 gene family | (RefSeq) GH3.9; putative indole-3-acetic acid-amido synthetase GH3.9 (A)	ko04075: Plant hormone signal transduction	putative indole-3-acetic acid-amido synthetase GH3.9 [Arabidopsis thaliana]	RecName: Full=Putative indole-3-acetic acid-amido synthetase GH3.9; EC=6.3.2.-; AltName: Full=Auxin-responsive GH3-like protein 9; Short=AtGH3-9;	SubName: Full=GH3.9 {ECO:0000313|EMBL:OAP10047.1};	--	GO:0009941,chloroplast envelope; GO:0016874,ligase activity	PF03321.13:GH3 auxin-responsive promoter
AT3G01420	2.37	2.7	2.34	0.47	0.47	0.58	118	122	109	21	21	28	-2.37811	2.13153e-20	3.66822e-18	down	3	159466	162837	-	AT3G01420	protein_coding_gene	K10529 alpha-dioxygenase [EC:1.-.-.-] | (RefSeq) DOX1; Peroxidase superfamily protein (A)	ko00592: alpha-Linolenic acid metabolism	Peroxidase superfamily protein [Arabidopsis thaliana]	RecName: Full=Alpha-dioxygenase 1; Short=Alpha DOX1; EC=1.14.99.-; AltName: Full=Fatty acid dioxygenase AlphaDOX1; AltName: Full=Pathogen-induced oxygenase; AltName: Full=Plant alpha dioxygenase 1; Flags: Precursor;	SubName: Full=PADOX-1 {ECO:0000313|EMBL:OAP02346.1};	Peroxidase/oxygenase	GO:0012511,monolayer-surrounded lipid storage body; GO:0020037,heme binding; GO:0046872,metal ion binding; GO:0016702,oxidoreductase activity, acting on single donors with incorporation of molecular oxygen, incorporation of two atoms of oxygen; GO:0004601,peroxidase activity; GO:1902609,(R)-2-hydroxy-alpha-linolenic acid biosynthetic process; GO:0008219,cell death; GO:0071732,cellular response to…	PF03098.15:Animal haem peroxidase
AT3G05727	17.13	24.7	18.38	52.63	76.34	56.15	193	253	194	533	771	617	1.52794	6.25538e-10	2.85823e-08	up	3	1693552	1694138	+	AT3G05727	protein_coding_gene	--	--	S locus-related glycoprotein 1 (SLR1) binding pollen coat protein family [Arabidopsis thaliana]	RecName: Full=Defensin-like protein 204; Flags: Precursor;	SubName: Full=Uncharacterized protein {ECO:0000313|EMBL:OAP04765.1};	FOG: Reverse transcriptase	GO:0005576,extracellular region; GO:0050832,defense response to fungus; GO:0031640,killing of cells of other organism	PF07333.12:S locus-related glycoprotein 1 binding pollen coat protein (SLR1-BP)
AT3G08885	1.96	2.59	2.09	1.06	1.25	1.21	35	42	35	17	20	21	-1.01002	0.00434527	0.0353262	down	3	2705470	2706278	-	AT3G08885	pseudogene	--	--	--	--	--	--	--	--
AT3G09940	1.12	1.27	1.52	0.2	0.61	0.68	37	38	47	6	18	22	-1.47095	0.000204974	0.00284645	down	3	3056375	3059148	-	AT3G09940	protein_coding_gene	K08232 monodehydroascorbate reductase (NADH) [EC:1.6.5.4] | (RefSeq) MDHAR; monodehydroascorbate reductase (A)	ko00053: Ascorbate and aldarate metabolism	monodehydroascorbate reductase [Arabidopsis thaliana]	RecName: Full=Monodehydroascorbate reductase 3 {ECO:0000303|PubMed:16146528}; Short=AtMDAR3 {ECO:0000303|PubMed:16146528}; EC=1.6.5.4 {ECO:0000305};	SubName: Full=MDHAR {ECO:0000313|EMBL:OAP02378.1};	Monodehydroascorbate/ferredoxin reductase	GO:0005829,cytosol; GO:0050660,flavin adenine dinucleotide binding; GO:0016656,monodehydroascorbate reductase (NADH) activity; GO:0043903,regulation of symbiosis, encompassing mutualism through parasitism; GO:0009753,response to jasmonic acid; GO:0009651,response to salt stress; GO:0009610,response to symbiotic fungus; GO:0009414,response to water deprivation	PF07992.14:Pyridine nucleotide-disulphide oxidoreductase
AT3G11430	0.92	0.59	1.03	0.24	0.13	0.19	39	23	41	9	5	8	-2.28026	1.36096e-06	3.44242e-05	down	3	3595765	3597952	+	AT3G11430	protein_coding_gene	K13508 glycerol-3-phosphate acyltransferase [EC:2.3.1.15 2.3.1.198] | (RefSeq) GPAT5; glycerol-3-phosphate acyltransferase 5 (A)	ko00561: Glycerolipid metabolism; ko00564: Glycerophospholipid metabolism	glycerol-3-phosphate acyltransferase 5 [Arabidopsis thaliana]	RecName: Full=Glycerol-3-phosphate acyltransferase 5; Short=AtGPAT5; EC=2.3.1.15;	SubName: Full=GPAT5 {ECO:0000313|EMBL:OAP02713.1};	--	GO:0016021,integral component of membrane; GO:0016020,membrane; GO:0090447,glycerol-3-phosphate 2-O-acyltransferase activity; GO:0004366,glycerol-3-phosphate O-acyltransferase activity; GO:0016791,phosphatase activity; GO:0102420,sn-1-glycerol-3-phosphate C16:0-DCA-CoA acyl transferase activity; GO:0016024,CDP-diacylglycerol biosynthetic process; GO:0010143,cutin biosynthetic process; GO:0016311,…	PF12710.7:haloacid dehalogenase-like hydrolase
AT3G13120	267.36	261.93	265.1	88.62	85.11	81.68	6360	5664	5908	1895	1815	1895	-1.7329	4.51184e-297	2.76937e-293	down	3	4219775	4221666	-	AT3G13120	protein_coding_gene	K02946 small subunit ribosomal protein S10 | (RefSeq) Ribosomal protein S10p/S20e family protein (A)	ko03010: Ribosome	Ribosomal protein S10p/S20e family protein [Arabidopsis thaliana]	RecName: Full=30S ribosomal protein S10, chloroplastic; Flags: Precursor;	SubName: Full=Uncharacterized protein {ECO:0000313|EMBL:OAP02009.1};	40S ribosomal protein S20	GO:0009507,chloroplast; GO:0009570,chloroplast stroma; GO:0005739,mitochondrion; GO:0015935,small ribosomal subunit; GO:0003723,RNA binding; GO:0003735,structural constituent of ribosome; GO:0006412,translation	PF00338.22:Ribosomal protein S10p/S20e
AT3G13950	2.55	3.8	3.17	1.3	1.01	1.25	48	65	56	22	17	23	-1.51176	2.38581e-06	5.69071e-05	down	3	4604149	4605425	+	AT3G13950	protein_coding_gene	--	--	ankyrin [Arabidopsis thaliana]	--	SubName: Full=AT3G13950 protein {ECO:0000313|EMBL:BAH19758.1}; SubName: Full=Ankyrin {ECO:0000313|EMBL:AEE75444.1};	--	GO:0016021,integral component of membrane	PF13962.6:Domain of unknown function
AT3G15536	3.85	4.44	4.69	2.24	2.45	1.97	42	44	48	22	24	21	-1.05665	0.00117695	0.0123913	down	3	5260723	5261322	+	AT3G15536	other_RNA	--	--	--	--	--	--	--	--
AT3G16120	1.99	2.26	3.11	1.11	1.63	0.68	30	31	44	15	22	10	-1.20963	0.00255903	0.0233972	down	3	5464769	5465531	+	AT3G16120	protein_coding_gene	K10418 dynein light chain LC8-type | (RefSeq) Dynein light chain type 1 family protein (A)	--	Dynein light chain type 1 family protein [Arabidopsis thaliana]	RecName: Full=Dynein 8 kDa light chain, flagellar outer arm;	SubName: Full=Uncharacterized protein {ECO:0000313|EMBL:OAP02953.1};	Dynein light chain type 1	GO:0005930,axoneme; GO:0097014,ciliary plasm; GO:0030286,dynein complex; GO:0005874,microtubule; GO:0031514,motile cilium; GO:0003774,motor activity; GO:0007017,microtubule-based process; GO:0044458,motile cilium assembly	PF01221.18:Dynein light chain type 1
AT3G16360	2.89	2.31	4.13	11.25	10.18	12.38	44	32	59	154	139	184	1.76187	2.96322e-16	3.43174e-14	up	3	5554258	5555603	+	AT3G16360	protein_coding_gene	K14490 histidine-containing phosphotransfer peotein | (RefSeq) AHP4; HPT phosphotransmitter 4 (A)	ko04075: Plant hormone signal transduction	HPT phosphotransmitter 4 [Arabidopsis thaliana]	RecName: Full=Histidine-containing phosphotransfer protein 4;	SubName: Full=AHP4 {ECO:0000313|EMBL:OAP02334.1};	Two-component phosphorelay intermediate involved in MAP kinase cascade regulation	GO:0005737,cytoplasm; GO:0005829,cytosol; GO:0005634,nucleus; GO:0043424,protein histidine kinase binding; GO:0004871,NA; GO:0009736,cytokinin-activated signaling pathway; GO:0000160,phosphorelay signal transduction system	PF01627.23:Hpt domain
AT3G17050.1	1.77	1.35	1.39	0.46	1.1	0.6	72	50	53	17	40	24	-1.15496	0.000330192	0.00430301	down	3	5814748	5816592	+	AT3G17050.1	Parent=AT3G17050	--	--	--	--	--	--	--	--
AT3G18250	7.24	6.4	7.17	1.87	2.59	2.65	56	45	52	13	18	20	-1.64056	1.21347e-06	3.11642e-05	down	3	6258067	6258417	-	AT3G18250	protein_coding_gene	--	--	Putative membrane lipoprotein [Arabidopsis thaliana]	--	SubName: Full=Uncharacterized protein {ECO:0000313|EMBL:OAP06018.1};	--	GO:0005783,endoplasmic reticulum; GO:0016021,integral component of membrane	--
AT3G19550	6.33	5.06	6.4	2.67	2.01	3.35	95	69	90	36	27	49	-1.24058	1.35595e-06	3.43445e-05	down	3	6787241	6788292	-	AT3G19550	protein_coding_gene	--	--	glutamate racemase [Arabidopsis thaliana]	--	SubName: Full=Glutamate racemase {ECO:0000313|EMBL:AEE76256.1};	--	GO:0006950,response to stress	PF03242.13:Late embryogenesis abundant protein
AT3G20470	15.35	13.41	13.19	6.08	7.5	4.6	267	212	215	95	117	78	-1.30598	1.68618e-14	1.47153e-12	down	3	7140440	7141228	-	AT3G20470	protein_coding_gene	--	--	glycine-rich protein 5 [Arabidopsis thaliana]	RecName: Full=Glycine-rich protein 5 {ECO:0000303|PubMed:2152168}; Short=AtGRP-5 {ECO:0000303|PubMed:2152168}; Short=AtGRP5 {ECO:0000303|PubMed:18657431}; Flags: Precursor;	SubName: Full=Predicted protein {ECO:0000313|EMBL:EFH61634.1};	--	GO:0009505,plant-type cell wall; GO:0000325,plant-type vacuole; GO:0005199,structural constituent of cell wall; GO:0030307,positive regulation of cell growth; GO:0046622,positive regulation of organ growth; GO:0009737,response to abscisic acid; GO:0009413,response to flooding; GO:0009751,response to salicylic acid	--
AT3G22600	2.64	3.6	4.11	2.04	2.24	1.24	46	57	67	32	35	21	-1.00484	0.00111901	0.011934	down	3	8006508	8007471	-	AT3G22600	protein_coding_gene	--	--	Bifunctional inhibitor/lipid-transfer protein/seed storage 2S albumin superfamily protein [Arabidopsis thaliana]	RecName: Full=Non-specific lipid-transfer protein-like protein At2g13820; Flags: Precursor;	SubName: Full=Uncharacterized protein {ECO:0000313|EMBL:OAP02908.1};	--	GO:0046658,anchored component of plasma membrane; GO:0005576,extracellular region; GO:0005886,plasma membrane; GO:0008289,lipid binding; GO:0006869,lipid transport	PF14368.6:Probable lipid transfer
AT3G22910	0.62	0.64	0.51	0.18	0.22	0.17	42	39	32	11	13	11	-1.74457	1.21561e-05	0.000243307	down	3	8116335	8119388	-	AT3G22910	protein_coding_gene	K01537 Ca2+-transporting ATPase [EC:3.6.3.8] | (RefSeq) ATPase E1-E2 type family protein / haloacid dehalogenase-like hydrolase family protein (A)	--	ATPase E1-E2 type family protein / haloacid dehalogenase-like hydrolase family protein [Arabidopsis thaliana]	RecName: Full=Putative calcium-transporting ATPase 13, plasma membrane-type; EC=3.6.3.8; AltName: Full=Ca(2+)-ATPase isoform 13;	RecName: Full=Calcium-transporting ATPase {ECO:0000256|RuleBase:RU361146}; EC=3.6.3.8 {ECO:0000256|RuleBase:RU361146};	Calcium transporting ATPase	GO:0005887,integral component of plasma membrane; GO:0043231,intracellular membrane-bounded organelle; GO:0005524,ATP binding; GO:0005388,calcium-transporting ATPase activity; GO:0005516,calmodulin binding; GO:0046872,metal ion binding	PF00689.21:Cation transporting ATPase, C-terminus
AT3G26830	2.02	1.92	1.84	0.88	0.88	0.95	74	64	63	29	29	34	-1.18378	1.22556e-05	0.000245003	down	3	9887948	9889705	+	AT3G26830	protein_coding_gene	K20559 dihydrocamalexate/camalexin synthase [EC:1.14.19.52] | (RefSeq) PAD3; Cytochrome P450 superfamily protein (A)	ko04016: MAPK signaling pathway - plant	Cytochrome P450 superfamily protein [Arabidopsis thaliana]	RecName: Full=Bifunctional dihydrocamalexate synthase/camalexin synthase; EC=1.14.19.52 {ECO:0000269|PubMed:16766671, ECO:0000269|PubMed:19567706}; AltName: Full=Cytochrome P450 71B15; AltName: Full=Dihydrocamalexate:NADP(+) oxidoreductase (decarboxylating); AltName: Full=Protein PHYTOALEXIN DEFICIENT 3;	SubName: Full=PAD3 {ECO:0000313|EMBL:OAP01732.1};	Cytochrome P450 CYP2 subfamily	GO:0005783,endoplasmic reticulum; GO:0016021,integral component of membrane; GO:0043231,intracellular membrane-bounded organelle; GO:0016020,membrane; GO:0010298,dihydrocamalexic acid decarboxylase activity; GO:0020037,heme binding; GO:0005506,iron ion binding; GO:0004497,monooxygenase activity; GO:0016709,oxidoreductase activity, acting on paired donors, with incorporation or reduction of molecu…	PF00067.22:Cytochrome P450
AT3G28210	1.92	1.27	2.1	0.16	0.7	0.49	40	24	41	3	13	10	-2.06251	1.03881e-05	0.0002109	down	3	10520509	10521532	+	AT3G28210	protein_coding_gene	--	--	zinc finger (AN1-like) family protein [Arabidopsis thaliana]	RecName: Full=Zinc finger AN1 domain-containing stress-associated protein 12; Short=AtSAP12;	SubName: Full=SAP12 {ECO:0000313|EMBL:OAP05977.1};	Predicted Zn-finger protein	GO:0008270,zinc ion binding; GO:0009737,response to abscisic acid; GO:0010200,response to chitin	PF01428.16:AN1-like Zinc finger
AT3G28500	5.93	4.01	4.65	1.27	0.56	1.25	83	51	61	16	7	17	-2.33955	4.26843e-11	2.27823e-09	down	3	10682097	10682731	+	AT3G28500	protein_coding_gene	K02943 large subunit ribosomal protein LP2 | (RefSeq) 60S acidic ribosomal protein family (A)	ko03010: Ribosome	60S acidic ribosomal protein family [Arabidopsis thaliana]	RecName: Full=60S acidic ribosomal protein P2-3;	SubName: Full=Uncharacterized protein {ECO:0000313|EMBL:OAP01925.1};	60S acidic ribosomal protein P2	GO:0005829,cytosol; GO:0022625,cytosolic large ribosomal subunit; GO:0022626,cytosolic ribosome; GO:0005886,plasma membrane; GO:0042788,polysomal ribosome; GO:0003735,structural constituent of ribosome; GO:0002181,cytoplasmic translation; GO:0006414,translational elongation	PF00428.19:60s Acidic ribosomal protein
AT3G29000	1.78	2.28	3.05	0.87	0.88	1.1	25	29	40	11	11	15	-1.40979	0.000814751	0.0091929	down	3	11005779	11006414	+	AT3G29000	protein_coding_gene	K13448 calcium-binding protein CML | (RefSeq) Calcium-binding EF-hand family protein (A)	ko04626: Plant-pathogen interaction	Calcium-binding EF-hand family protein [Arabidopsis thaliana]	RecName: Full=Probable calcium-binding protein CML30; AltName: Full=Calmodulin-like protein 30;	SubName: Full=Uncharacterized protein {ECO:0000313|EMBL:OAP06388.1};	Calmodulin and related proteins (EF-Hand superfamily)	GO:0005509,calcium ion binding	PF00036.32:EF hand
AT3G29639	1.86	1.78	3.19	5.48	6.12	4.97	23	20	37	61	68	60	1.18586	8.40077e-05	0.00132783	up	3	11478732	11479749	-	AT3G29639	protein_coding_gene	--	--	hypothetical protein AT3G29639 [Arabidopsis thaliana]	--	SubName: Full=Uncharacterized protein {ECO:0000313|EMBL:AEE77598.1};	Predicted transcription factor DATF1, contains PHD and TFS2M domains	--	PF07744.13:SPOC domain
AT3G43715.1	2.63	2.36	3.86	0.34	0.27	1	43	35	59	5	4	16	-2.52412	2.29793e-08	8.5139e-07	down	3	15606866	15607606	-	AT3G43715.1	Parent=AT3G43715	--	--	--	--	--	--	--	--
AT3G44300	51.92	47.2	44.78	13.65	14.33	12.48	1629	1346	1316	385	403	382	-1.92692	1.40759e-118	4.3199e-115	down	3	15983311	15985535	+	AT3G44300	protein_coding_gene	K01501 nitrilase [EC:3.5.5.1] | (RefSeq) NIT2; nitrilase 2 (A)	ko00380: Tryptophan metabolism; ko00460: Cyanoamino acid metabolism; ko00910: Nitrogen metabolism	nitrilase 2 [Arabidopsis thaliana]	RecName: Full=Nitrilase 2; EC=3.5.5.1;	SubName: Full=NIT2 {ECO:0000313|EMBL:OAP02780.1};	Carbon-nitrogen hydrolase	GO:0005829,cytosol; GO:0005886,plasma membrane; GO:0080061,indole-3-acetonitrile nitrilase activity; GO:0080109,indole-3-acetonitrile nitrile hydratase activity; GO:0000257,nitrilase activity; GO:0009684,indoleacetic acid biosynthetic process; GO:0046686,response to cadmium ion	PF00795.22:Carbon-nitrogen hydrolase
AT3G45130	0.44	0.57	0.57	0.2	0.08	0.04	25	29	30	10	4	2	-2.44753	6.83149e-06	0.000146103	down	3	16512271	16517522	-	AT3G45130	protein_coding_gene	K01852 lanosterol synthase [EC:5.4.99.7] | (RefSeq) LAS1; lanosterol synthase 1 (A)	ko00100: Steroid biosynthesis	lanosterol synthase 1 [Arabidopsis thaliana]	RecName: Full=Lanosterol synthase; EC=5.4.99.7;	RecName: Full=Terpene cyclase/mutase family member {ECO:0000256|RuleBase:RU362003}; EC=5.4.99.- {ECO:0000256|RuleBase:RU362003};	Oxidosqualene-lanosterol cyclase and related proteins	GO:0000250,lanosterol synthase activity	PF13243.6:Squalene-hopene cyclase C-terminal domain
AT3G45970	3.99	4.09	4.31	2.81	1.38	1.83	87	81	88	55	27	39	-1.13943	9.20836e-06	0.000190949	down	3	16896166	16897308	+	AT3G45970	protein_coding_gene	K20628 expansin | (RefSeq) EXPB1; expansin B1 (A)	--	expansin-like A1 [Arabidopsis thaliana]	RecName: Full=Expansin-like A1; Short=At-EXPL1; Short=AtEXLA1; Short=AtEXPL1; AltName: Full=Ath-ExpBeta-2.1; Flags: Precursor;	SubName: Full=Expansin-like 1 (At-EXPL1) (Ath-ExpBeta-2.1) {ECO:0000313|EMBL:AAM63819.1};	--	GO:0005618,cell wall; GO:0005576,extracellular region; GO:0005794,Golgi apparatus; GO:0016021,integral component of membrane; GO:0009505,plant-type cell wall; GO:0009506,plasmodesma	PF01357.21:Pollen allergen
AT3G46080	2.02	2.82	3.52	1.12	1.23	0.75	22	28	36	11	12	8	-1.52996	0.000692765	0.00801292	down	3	16922753	16923247	-	AT3G46080	protein_coding_gene	--	--	C2H2-type zinc finger family protein [Arabidopsis thaliana]	RecName: Full=Zinc finger protein ZAT8;	SubName: Full=Uncharacterized protein {ECO:0000313|EMBL:OAP01718.1};	FOG: Zn-finger	GO:0005634,nucleus; GO:0003700,DNA-binding transcription factor activity; GO:0046872,metal ion binding; GO:0003676,nucleic acid binding; GO:0006355,regulation of transcription, DNA-templated; GO:0010200,response to chitin; GO:0006351,transcription, DNA-templated	PF13912.6:C2H2-type zinc finger
AT3G46690	0.5	0.92	0.83	0.22	0.4	0.14	18	30	28	7	13	5	-1.6605	0.000987282	0.0108149	down	3	17197626	17199337	-	AT3G46690	protein_coding_gene	K13493 cytokinin-N-glucosyltransferase [EC:2.4.1.-] | (RefSeq) UGT76C1; UDP-glucosyl transferase 76C1 (A)	ko00908: Zeatin biosynthesis	UDP-Glycosyltransferase superfamily protein [Arabidopsis thaliana]	RecName: Full=UDP-glycosyltransferase 76E4; EC=2.4.1.-;	SubName: Full=Glycosyltransferase {ECO:0000313|EMBL:AHL38740.1}; Flags: Fragment;	UDP-glucuronosyl and UDP-glucosyl transferase	GO:0043231,intracellular membrane-bounded organelle; GO:0080043,quercetin 3-O-glucosyltransferase activity; GO:0080044,quercetin 7-O-glucosyltransferase activity; GO:0008152,metabolic process	PF00201.18:UDP-glucoronosyl and UDP-glucosyl transferase
AT3G47340	21.36	19.62	20.33	9.14	11.06	11.79	1165	973	1039	448	541	627	-1.03183	1.41898e-30	5.55937e-28	down	3	17437884	17441243	-	AT3G47340	protein_coding_gene	K01953 asparagine synthase (glutamine-hydrolysing) [EC:6.3.5.4] | (RefSeq) ASN1; glutamine-dependent asparagine synthase 1 (A)	ko00250: Alanine, aspartate and glutamate metabolism; ko01230: Biosynthesis of amino acids	glutamine-dependent asparagine synthase 1 [Arabidopsis thaliana]	RecName: Full=Asparagine synthetase [glutamine-hydrolyzing] 1; EC=6.3.5.4; AltName: Full=Glutamine-dependent asparagine synthetase 1; AltName: Full=Protein DARK INDUCIBLE 6;	SubName: Full=DIN6 {ECO:0000313|EMBL:OAP02412.1};	Asparagine synthase (glutamine-hydrolyzing)	GO:0004066,asparagine synthase (glutamine-hydrolyzing) activity; GO:0005524,ATP binding; GO:0042803,protein homodimerization activity; GO:0006529,asparagine biosynthetic process; GO:0009063,cellular amino acid catabolic process; GO:0043617,cellular response to sucrose starvation; GO:0006541,glutamine metabolic process; GO:0070981,L-asparagine biosynthetic process; GO:0009646,response to absence o…	PF00733.21:Asparagine synthase
AT3G48280	1.27	1.69	2	0.64	1.01	0.71	46	56	68	21	33	25	-1.16387	0.000190564	0.00269306	down	3	17879566	17881312	+	AT3G48280	protein_coding_gene	K11868 indoleacetaldoxime dehydratase [EC:4.99.1.6] | (RefSeq) CYP71A13; cytochrome P450 family 71 polypeptide (A)	ko00380: Tryptophan metabolism	cytochrome P450, family 71, subfamily A, polypeptide 25 [Arabidopsis thaliana]	RecName: Full=Cytochrome P450 71A25; EC=1.14.-.-;	SubName: Full=CYP71A25 {ECO:0000313|EMBL:OAP01346.1};	Cytochrome P450 CYP2 subfamily	GO:0005794,Golgi apparatus; GO:0016021,integral component of membrane; GO:0016020,membrane; GO:0020037,heme binding; GO:0005506,iron ion binding; GO:0016709,oxidoreductase activity, acting on paired donors, with incorporation or reduction of molecular oxygen, NAD(P)H as one donor, and incorporation of one atom of oxygen; GO:0044550,secondary metabolite biosynthetic process	PF00067.22:Cytochrome P450
AT3G48640	1.61	2.44	2.01	1.05	1.05	0.76	24	33	28	14	14	11	-1.1833	0.00496666	0.0393119	down	3	18021650	18022324	-	AT3G48640	protein_coding_gene	--	--	transmembrane protein [Arabidopsis thaliana]	RecName: Full=UPF0496 protein At5g66670;	SubName: Full=Transmembrane protein {ECO:0000313|EMBL:AEE78440.1};	--	GO:0016021,integral component of membrane	PF05055.12:Protein of unknown function (DUF677)
AT3G50570	1.63	2.3	1.24	0.65	0.97	0.66	28	36	20	10	15	11	-1.27949	0.00376013	0.0316884	down	3	18766749	18767529	-	AT3G50570	protein_coding_gene	--	--	hydroxyproline-rich glycoprotein family protein [Arabidopsis thaliana]	--	SubName: Full=At3g50570 {ECO:0000313|EMBL:AAO39950.1}; SubName: Full=Hydroxyproline-rich glycoprotein family protein {ECO:0000313|EMBL:AEE78682.1}; SubName: Full=Proline-rich protein {ECO:0000313|EMBL:CAB62486.1}; SubName: Full=Putative proline-rich protein {ECO:0000313|EMBL:BAC42610.1};	--	--	PF05617.11:Prolamin-like
AT3G51860	15.61	14.84	14.73	2.82	3.2	3.35	621	537	549	101	114	130	-2.36293	3.83841e-85	6.42549e-82	down	3	19239427	19242913	+	AT3G51860	protein_coding_gene	K07300 Ca2+:H+ antiporter | (RefSeq) CAX3; cation exchanger 3 (A)	--	cation exchanger 3 [Arabidopsis thaliana]	RecName: Full=Vacuolar cation/proton exchanger 3; AltName: Full=Ca(2+)/H(+) antiporter CAX3; AltName: Full=Ca(2+)/H(+) exchanger 3; AltName: Full=Protein CATION EXCHANGER 3;	SubName: Full=CAX3 {ECO:0000313|EMBL:OAP03712.1};	Ca2+/H+ antiporter VCX1 and related proteins	GO:0016021,integral component of membrane; GO:0009705,plant-type vacuole membrane; GO:0005774,vacuolar membrane; GO:0005773,vacuole; GO:0015369,calcium:proton antiporter activity; GO:0006874,cellular calcium ion homeostasis; GO:0030026,cellular manganese ion homeostasis; GO:0006882,cellular zinc ion homeostasis; GO:0055062,phosphate ion homeostasis; GO:0006793,phosphorus metabolic process; GO:005…	PF01699.24:Sodium/calcium exchanger protein
AT3G52130	5.19	2.76	4.65	0.47	0.47	0	62	30	52	5	5	0	-3.88594	1.18952e-11	6.82363e-10	down	3	19331932	19332473	-	AT3G52130	protein_coding_gene	--	--	Bifunctional inhibitor/lipid-transfer protein/seed storage 2S albumin superfamily protein [Arabidopsis thaliana]	RecName: Full=Putative lipid-transfer protein DIR1; AltName: Full=Protein DEFECTIVE IN INDUCED RESISTANCE 1; Flags: Precursor;	SubName: Full=Bifunctional inhibitor/lipid-transfer protein/seed storage 2S albumin superfamily protein {ECO:0000313|EMBL:AEE78898.2};	--	GO:0048046,apoplast; GO:0005783,endoplasmic reticulum; GO:0009506,plasmodesma; GO:0005504,fatty acid binding; GO:0043621,protein self-association; GO:0008270,zinc ion binding; GO:0006869,lipid transport; GO:0009627,systemic acquired resistance; GO:0009862,systemic acquired resistance, salicylic acid mediated signaling pathway	--
AT3G55220	1.89	2.01	2.35	5.48	5.84	2.83	160	155	186	417	443	234	1.08348	0.0011808	0.0124176	up	3	20466921	20470944	-	AT3G55220	protein_coding_gene	K12830 splicing factor 3B subunit 3 | (RefSeq) SAP130b; Cleavage and polyadenylation specificity factor (CPSF) A subunit protein (A)	ko03040: Spliceosome	Cleavage and polyadenylation specificity factor (CPSF) A subunit protein [Arabidopsis thaliana]	RecName: Full=Spliceosome-associated protein 130 B {ECO:0000303|PubMed:21680607}; Short=AtSAP130b {ECO:0000303|PubMed:21680607}; Short=SAP 130 B {ECO:0000303|PubMed:21680607}; AltName: Full=Pre-mRNA-splicing factor SF3b 130 kDa subunit B {ECO:0000303|PubMed:15987817}; Short=SF3b130 B {ECO:0000303|PubMed:15987817};	SubName: Full=Uncharacterized protein {ECO:0000313|EMBL:OAP06523.1};	Damage-specific DNA binding complex, subunit DDB1	GO:0005634,nucleus; GO:0003676,nucleic acid binding; GO:0055046,microgametogenesis; GO:0048481,plant ovule development; GO:0009555,pollen development; GO:0009846,pollen germination	PF10433.9:Mono-functional DNA-alkylating methyl methanesulfonate N-term
AT3G55240	52.22	53.19	50.98	13.26	11.81	13.25	784	726	717	179	159	194	-2.12324	2.17268e-96	4.4453e-93	down	3	20473541	20474763	-	AT3G55240	protein_coding_gene	--	--	Plant protein 1589 of unknown function [Arabidopsis thaliana]	--	SubName: Full=Uncharacterized protein {ECO:0000313|EMBL:ESQ44935.1};	--	--	PF09713.10:Plant protein 1589 of unknown function (A_thal_3526)
AT3G55500	10.71	12.87	10.73	5.16	6.5	6.02	261	285	245	113	142	143	-1.04978	9.821e-13	6.72282e-11	down	3	20574831	20576182	-	AT3G55500	protein_coding_gene	K20628 expansin | (RefSeq) EXPB3; expansin B3 (A)	--	expansin A16 [Arabidopsis thaliana]	RecName: Full=Expansin-A16; Short=AtEXPA16; AltName: Full=Alpha-expansin-16; Short=At-EXP16; Short=AtEx16; AltName: Full=Ath-ExpAlpha-1.7; Flags: Precursor;	SubName: Full=EXPA16 {ECO:0000313|EMBL:OAP04664.1};	--	GO:0005618,cell wall; GO:0005576,extracellular region; GO:0016020,membrane; GO:0009664,plant-type cell wall organization; GO:0006949,syncytium formation	PF01357.21:Pollen allergen
AT3G57260	32.32	34.8	35.9	16.85	18.92	18.77	890	871	926	417	467	504	-1.01134	2.35353e-32	1.03185e-29	down	3	21188517	21189859	-	AT3G57260	protein_coding_gene	K19891 glucan endo-1,3-beta-glucosidase 1/2/3 [EC:3.2.1.39] | (RefSeq) O-Glycosyl hydrolases family 17 protein (A)	ko00500: Starch and sucrose metabolism	beta-1,3-glucanase 2 [Arabidopsis thaliana]	RecName: Full=Glucan endo-1,3-beta-glucosidase, acidic isoform; EC=3.2.1.39; AltName: Full=(1->3)-beta-glucan endohydrolase; Short=(1->3)-beta-glucanase; AltName: Full=Beta-1,3-endoglucanase; AltName: Full=Beta-1,3-glucanase 2 {ECO:0000303|PubMed:1824335}; Short=AtBG2 {ECO:0000303|PubMed:23656331}; AltName: Full=Pathogenesis-related protein 2; Short=PR-2; Flags: Precursor;	SubName: Full=Beta-1,3-glucanase 2 {ECO:0000313|EMBL:ANM63774.1};	--	GO:0046658,anchored component of plasma membrane; GO:0048046,apoplast; GO:0005618,cell wall; GO:0005783,endoplasmic reticulum; GO:0005773,vacuole; GO:0008810,cellulase activity; GO:0042973,glucan endo-1,3-beta-D-glucosidase activity; GO:0004338,glucan exo-1,3-beta-glucosidase activity; GO:0030247,polysaccharide binding; GO:0005975,carbohydrate metabolic process; GO:0009409,response to cold; GO:00…	PF00332.18:Glycosyl hydrolases family 17
AT3G59930	3.73	5.62	4.57	2.07	1.31	1.2	54	74	62	27	17	17	-1.7007	1.11124e-07	3.61779e-06	down	3	22139551	22140320	-	AT3G59930	protein_coding_gene	--	--	defensin-like protein [Arabidopsis thaliana]	RecName: Full=Defensin-like protein 206; Flags: Precursor;	SubName: Full=Uncharacterized protein {ECO:0000313|EMBL:OAP06759.1};	FOG: Reverse transcriptase	GO:0005576,extracellular region; GO:0050832,defense response to fungus; GO:0031640,killing of cells of other organism	--
AT3G60140	9.73	10.06	8.16	1.7	1.91	1.54	414	389	325	65	73	64	-2.53574	9.02942e-59	8.75093e-56	down	3	22216672	22220824	+	AT3G60140	protein_coding_gene	K01188 beta-glucosidase [EC:3.2.1.21] | (RefSeq) DIN2; Glycosyl hydrolase superfamily protein (A)	ko00460: Cyanoamino acid metabolism; ko00500: Starch and sucrose metabolism; ko00940: Phenylpropanoid biosynthesis	Glycosyl hydrolase superfamily protein [Arabidopsis thaliana]	RecName: Full=Beta-glucosidase 30; Short=AtBGLU30; EC=3.2.1.21; AltName: Full=Protein DARK INDUCIBLE 2; AltName: Full=Protein SENESCENCE-RELATED GENE 2; Flags: Precursor;	SubName: Full=Uncharacterized protein {ECO:0000313|EMBL:EFH52798.1};	Beta-glucosidase, lactase phlorizinhydrolase, and related proteins	GO:0008422,beta-glucosidase activity; GO:0102483,scopolin beta-glucosidase activity; GO:0005975,carbohydrate metabolic process; GO:1901657,glycosyl compound metabolic process	PF00232.18:Glycosyl hydrolase family 1
AT3G62960	0.81	0.57	1.26	3.45	2.14	2.95	11	7	16	42	26	39	1.59523	0.000173726	0.00248755	up	3	23268710	23269324	+	AT3G62960	protein_coding_gene	K03676 glutaredoxin 3 | (RefSeq) Thioredoxin superfamily protein (A)	--	Thioredoxin superfamily protein [Arabidopsis thaliana]	RecName: Full=Glutaredoxin-C14; Short=AtGrxC14; AltName: Full=Protein ROXY 8;	SubName: Full=Uncharacterized protein {ECO:0000313|EMBL:EOA25000.1};	Glutaredoxin and related proteins	GO:0005737,cytoplasm; GO:0009055,electron transfer activity; GO:0015035,protein disulfide oxidoreductase activity; GO:0045454,cell redox homeostasis	PF00462.24:Glutaredoxin
AT4G01490.1	0.44	0.57	0.59	0.18	0.12	0.25	56	66	70	20	14	31	-1.6318	2.31813e-07	6.99773e-06	down	4	631136	636899	+	AT4G01490.1	Parent=AT4G01490	--	--	--	--	--	--	--	--
AT4G01870	6.66	8.17	6.9	3.73	3.88	3.77	304	339	295	153	159	168	-1.02604	9.8564e-15	9.04598e-13	down	4	808376	810446	-	AT4G01870	protein_coding_gene	--	--	tolB protein-like protein [Arabidopsis thaliana]	--	SubName: Full=TolB protein-like protein {ECO:0000313|EMBL:ANM67810.1};	--	GO:0006508,proteolysis	PF07676.12:WD40-like Beta Propeller Repeat
AT4G04408	5.44	4.67	4.39	2.66	1.33	2.72	41	32	31	18	9	20	-1.20548	0.00195488	0.0188863	down	4	2184059	2184400	-	AT4G04408	pseudogene	--	--	--	--	--	--	--	--
AT4G06536	3.82	4.5	6.65	2.97	2.48	2.1	43	46	70	30	25	23	-1.08573	0.000680917	0.00789572	down	4	3360746	3361255	+	AT4G06536	protein_coding_gene	--	--	SPla/RYanodine receptor (SPRY) domain-containing protein [Arabidopsis thaliana]	--	SubName: Full=At4g06536 {ECO:0000313|EMBL:ABR46243.1}; SubName: Full=SPla/RYanodine receptor (SPRY) domain-containing protein {ECO:0000313|EMBL:AEE82547.1};	--	--	PF00622.28:SPRY domain
AT4G10500	2.17	2.38	2.62	0.84	1.21	0.74	60	60	68	21	30	20	-1.45834	1.34923e-06	3.42213e-05	down	4	6491017	6492476	+	AT4G10500	protein_coding_gene	K24028 salicylic acid 3-hydroxylase [EC:1.14.11.-] | (RefSeq) 2-oxoglutarate (2OG) and Fe(II)-dependent oxygenase superfamily protein (A)	--	2-oxoglutarate (2OG) and Fe(II)-dependent oxygenase superfamily protein [Arabidopsis thaliana]	RecName: Full=Protein DMR6-LIKE OXYGENASE 1 {ECO:0000303|PubMed:25376907}; EC=1.14.11.- {ECO:0000255|PROSITE-ProRule:PRU00805}; AltName: Full=2-oxoglutarate (2OG)-Fe(II) oxygenase-like protein DLO1 {ECO:0000303|PubMed:25376907}; AltName: Full=Protein SENESCENCE-ASSOCIATED GENE 108 {ECO:0000303|PubMed:23959884}; AltName: Full=Salicylate 3-hydroxylase DLO1 {ECO:0000303|PubMed:23959884}; Short=S3H D…	SubName: Full=Uncharacterized protein {ECO:0000313|EMBL:OAO96925.1};	Iron/ascorbate family oxidoreductases	GO:0051213,dioxygenase activity; GO:0046872,metal ion binding; GO:0002229,defense response to oomycetes; GO:0010150,leaf senescence; GO:0009617,response to bacterium; GO:0009620,response to fungus; GO:0002239,response to oomycetes; GO:0009751,response to salicylic acid; GO:0046244,salicylic acid catabolic process	PF03171.20:2OG-Fe(II) oxygenase superfamily
AT4G11550	0.2	0.12	0.22	1.06	0.23	0.51	9	5	9	42	9	22	1.61049	0.00451889	0.0365281	up	4	6996823	6998829	-	AT4G11550	protein_coding_gene	--	--	Cysteine/Histidine-rich C1 domain family protein [Arabidopsis thaliana]	--	SubName: Full=Cysteine/Histidine-rich C1 domain family protein {ECO:0000313|EMBL:AEE83023.1};	--	--	PF03107.16:C1 domain
AT4G13493	112.88	109.28	111.51	35.16	23.35	31.99	550	484	509	154	102	152	-1.97752	5.11397e-56	4.70843e-53	down	4	7845707	7845927	+	AT4G13493	miRNA	--	--	--	--	--	--	--	--
AT4G13494	10.63	10.7	10.71	6.16	3.17	4.3	71	65	67	37	19	28	-1.33105	3.5502e-06	8.08076e-05	down	4	7846597	7846899	+	AT4G13494	miRNA	--	--	--	--	--	--	--	--
AT4G13495	562.1	545.66	550.24	159.9	142.75	144.83	12913	11395	11842	3302	2940	3245	-1.98552	0	0	down	4	7842967	7846774	+	AT4G13495	other_RNA	--	--	--	--	--	--	--	--
AT4G13560	9.6	7.01	8.96	1.25	0.67	0.69	128	85	112	15	8	9	-3.39481	3.82791e-24	9.78988e-22	down	4	7879561	7880383	-	AT4G13560	protein_coding_gene	--	--	Late embryogenesis abundant protein (LEA) family protein [Arabidopsis thaliana]	RecName: Full=Late embryogenesis abundant protein 1; AltName: Full=CapLEA-1;	SubName: Full=UNE15 {ECO:0000313|EMBL:OAO99453.1};	Uncharacterized conserved protein	--	PF06911.12:Senescence-associated protein
AT4G13570	17.99	17.55	20.86	1.46	0.87	1.96	301	267	327	22	13	32	-3.80027	3.65425e-64	4.20559e-61	down	4	7884516	7885982	+	AT4G13570	protein_coding_gene	K11251 histone H2A | (RefSeq) HTA4; histone H2A 4 (A)	--	histone H2A 4 [Arabidopsis thaliana]	RecName: Full=Histone H2A.8; AltName: Full=H2A-4; AltName: Full=HTA4;	RecName: Full=Histone H2A {ECO:0000256|RuleBase:RU003767};	Histone 2A	GO:0000790,nuclear chromatin; GO:0000786,nucleosome; GO:0003677,DNA binding; GO:0046982,protein heterodimerization activity; GO:0006342,chromatin silencing	PF00125.24:Core histone H2A/H2B/H3/H4
AT4G13572	42.33	45.4	48.33	2.82	3.83	3.1	518	505	554	31	42	37	-3.89905	1.86061e-113	4.89446e-110	down	4	7887440	7888638	+	AT4G13572	protein_coding_gene	--	--	hypothetical protein AT4G13572 [Arabidopsis thaliana]	--	SubName: Full=Uncharacterized protein {ECO:0000313|EMBL:AEE83296.1};	--	--	--
AT4G13575	100.82	96.32	112.44	5.45	4.29	6.54	1627	1413	1700	79	62	103	-4.33857	7.28875e-285	3.35538e-281	down	4	7892320	7893705	-	AT4G13575	protein_coding_gene	--	--	hypothetical protein AT4G13575 [Arabidopsis thaliana]	--	SubName: Full=Uncharacterized protein {ECO:0000313|EMBL:AEE83297.1};	--	--	--
AT4G14080	1.47	0.48	1.22	0	0	0	54	16	42	0	0	0	-7.70302	8.27448e-10	3.74365e-08	down	4	8118537	8120358	-	AT4G14080	protein_coding_gene	K19891 glucan endo-1,3-beta-glucosidase 1/2/3 [EC:3.2.1.39] | (RefSeq) O-Glycosyl hydrolases family 17 protein (A)	ko00500: Starch and sucrose metabolism	MEE48 [Arabidopsis thaliana]	RecName: Full=Probable glucan endo-1,3-beta-glucosidase A6; EC=3.2.1.39; AltName: Full=(1->3)-beta-glucan endohydrolase; Short=(1->3)-beta-glucanase; AltName: Full=Anther-specific protein A6; AltName: Full=Beta-1,3-endoglucanase; AltName: Full=Protein MATERNAL EFFECT EMBRYO ARREST 48 {ECO:0000303|PubMed:15634699}; Flags: Precursor;	SubName: Full=MEE48 {ECO:0000313|EMBL:OAO97204.1};	--	GO:0046658,anchored component of plasma membrane; GO:0042973,glucan endo-1,3-beta-D-glucosidase activity; GO:0004553,hydrolase activity, hydrolyzing O-glycosyl compounds; GO:0030247,polysaccharide binding; GO:0005975,carbohydrate metabolic process; GO:0006952,defense response; GO:0009793,embryo development ending in seed dormancy; GO:0010584,pollen exine formation	PF00332.18:Glycosyl hydrolases family 17
AT4G14370	0.48	0.71	0.6	0.24	0.27	0.23	34	46	40	15	17	16	-1.38355	0.000165889	0.00237904	down	4	8279641	8283263	-	AT4G14370	protein_coding_gene	K16226 disease resistance protein RPS4 | (RefSeq) RPS4; Disease resistance protein (TIR-NBS-LRR class) family (A)	ko04626: Plant-pathogen interaction	Disease resistance protein (TIR-NBS-LRR class) family [Arabidopsis thaliana]	RecName: Full=Disease resistance protein RML1A {ECO:0000305}; AltName: Full=Protein RESISTANCE TO LEPTOSPHAERIA MACULANS 1A {ECO:0000303|PubMed:16623885};	SubName: Full=Disease resistance protein (TIR-NBS-LRR class) family {ECO:0000313|EMBL:ANM67811.1};	--	GO:0043531,ADP binding; GO:0005524,ATP binding; GO:0050832,defense response to fungus; GO:0007165,signal transduction	PF01582.20:TIR domain
AT4G15210	0.77	1.17	0.92	0.33	0.13	0.39	34	47	38	13	5	17	-1.8386	1.0214e-05	0.000208285	down	4	8666338	8669470	-	AT4G15210	protein_coding_gene	K01177 beta-amylase [EC:3.2.1.2] | (RefSeq) BAM5; beta-amylase 5 (A)	ko00500: Starch and sucrose metabolism	beta-amylase 5 [Arabidopsis thaliana]	RecName: Full=Beta-amylase 5; Short=AtBeta-Amy; EC=3.2.1.2; AltName: Full=1,4-alpha-D-glucan maltohydrolase; AltName: Full=Protein REDUCED BETA AMYLASE 1;	RecName: Full=Beta-amylase {ECO:0000256|RuleBase:RU000509}; EC=3.2.1.2 {ECO:0000256|RuleBase:RU000509};	--	GO:0005829,cytosol; GO:0102229,amylopectin maltohydrolase activity; GO:0016161,beta-amylase activity; GO:0080027,response to herbivore; GO:0005983,starch catabolic process	PF01373.17:Glycosyl hydrolase family 14
AT4G15320	0.09	0.18	0.14	0.67	0.39	0.43	5	9	7	33	19	23	1.77384	0.000585491	0.00693773	up	4	8742639	8747981	-	AT4G15320	protein_coding_gene	K10999 cellulose synthase A [EC:2.4.1.12] | (RefSeq) IRX3; Cellulose synthase family protein (A)	--	cellulose synthase-like B6 [Arabidopsis thaliana]	RecName: Full=Cellulose synthase-like protein B6; Short=AtCslB6; EC=2.4.1.-;	SubName: Full=Cellulose synthase-like B6 {ECO:0000313|EMBL:ANM66819.1};	--	GO:0005794,Golgi apparatus; GO:0000139,Golgi membrane; GO:0016021,integral component of membrane; GO:0005886,plasma membrane; GO:0016760,cellulose synthase (UDP-forming) activity; GO:0016759,cellulose synthase activity; GO:0071555,cell wall organization; GO:0030244,cellulose biosynthetic process; GO:0009833,plant-type primary cell wall biogenesis	PF03552.14:Cellulose synthase
AT4G15610	14.99	14.33	15.03	6.5	6.09	6.48	313	272	294	122	114	132	-1.31258	3.62133e-22	7.49248e-20	down	4	8909064	8910908	+	AT4G15610	protein_coding_gene	--	--	Uncharacterized protein family (UPF0497) [Arabidopsis thaliana]	RecName: Full=CASP-like protein 1D1; Short=AtCASPL1D1;	RecName: Full=CASP-like protein {ECO:0000256|RuleBase:RU361233};	--	GO:0005768,endosome; GO:0005794,Golgi apparatus; GO:0016021,integral component of membrane; GO:0005886,plasma membrane; GO:0005802,trans-Golgi network; GO:0051536,iron-sulfur cluster binding	PF04535.12:Domain of unknown function (DUF588)
AT4G16870.1	15.9	15.21	16.79	42.16	42.61	39.25	1557	1354	1541	3712	3742	3750	1.27729	1.19547e-111	2.75167e-108	up	4	9483955	9488397	-	AT4G16870.1	Parent=AT4G16870	--	--	--	--	--	--	--	--
AT4G18425	2.14	1.85	1.98	0.69	0.38	0.75	38	30	33	11	6	13	-1.81072	2.53242e-05	0.000463048	down	4	10181334	10182140	-	AT4G18425	protein_coding_gene	--	--	transmembrane protein, putative (DUF679) [Arabidopsis thaliana]	RecName: Full=Protein DMP4 {ECO:0000303|PubMed:20712629}; Short=AtDMP4 {ECO:0000303|PubMed:20712629};	SubName: Full=Uncharacterized protein {ECO:0000313|EMBL:OAO97325.1};	--	GO:0005783,endoplasmic reticulum; GO:0016021,integral component of membrane; GO:0009705,plant-type vacuole membrane; GO:0009838,abscission; GO:0010256,endomembrane system organization; GO:0090693,plant organ senescence	PF05078.12:Protein of unknown function (DUF679)
AT4G21680	0.97	0.84	0.86	0.35	0.24	0.3	46	36	38	15	10	14	-1.67677	1.17e-05	0.00023568	down	4	11517353	11519765	-	AT4G21680	protein_coding_gene	--	--	NITRATE TRANSPORTER 1.8 [Arabidopsis thaliana]	RecName: Full=Protein NRT1/ PTR FAMILY 7.2; Short=AtNPF7.2; AltName: Full=Nitrate transporter 1.8;	SubName: Full=NRT1.8 {ECO:0000313|EMBL:OAO98110.1};	H+/oligopeptide symporter	GO:0016021,integral component of membrane; GO:0005886,plasma membrane; GO:0015112,nitrate transmembrane transporter activity; GO:0015293,symporter activity; GO:0042128,nitrate assimilation; GO:0046686,response to cadmium ion; GO:0010167,response to nitrate	PF00854.21:POT family
AT4G22485	6.93	10.61	5.04	26.98	42.02	34.57	301	419	205	1054	1637	1465	2.10585	1.08815e-08	4.25417e-07	up	4	11844506	11846476	-	AT4G22485	protein_coding_gene	--	--	Bifunctional inhibitor/lipid-transfer protein/seed storage 2S albumin superfamily protein [Arabidopsis thaliana]	RecName: Full=Putative lipid-binding protein AIR1; AltName: Full=Auxin-induced in root cultures protein 1; Flags: Precursor;	SubName: Full=Bifunctional inhibitor/lipid-transfer protein/seed storage 2S albumin superfamily protein {ECO:0000313|EMBL:AEE84611.1};	--	GO:0005576,extracellular region; GO:0010102,lateral root morphogenesis; GO:0009733,response to auxin	PF14547.6:Hydrophobic seed protein
AT4G22505	12.94	22.07	9.49	32.82	61.27	40.17	511	792	351	1165	2169	1547	1.50198	0.00123182	0.0128006	up	4	11851228	11853018	-	AT4G22505	protein_coding_gene	--	--	Bifunctional inhibitor/lipid-transfer protein/seed storage 2S albumin superfamily protein [Arabidopsis thaliana]	RecName: Full=Putative lipid-binding protein AIR1; AltName: Full=Auxin-induced in root cultures protein 1; Flags: Precursor;	SubName: Full=Bifunctional inhibitor/lipid-transfer protein/seed storage 2S albumin superfamily protein {ECO:0000313|EMBL:AEE84613.1};	--	GO:0005576,extracellular region; GO:0010102,lateral root morphogenesis; GO:0009733,response to auxin	PF14547.6:Hydrophobic seed protein
AT4G22513	6.02	7.51	5.81	19.53	23.03	22.25	74	84	67	216	254	267	1.65319	6.03154e-23	1.35445e-20	up	4	11854809	11855366	+	AT4G22513	protein_coding_gene	--	--	transmembrane protein [Arabidopsis thaliana]	RecName: Full=Putative lipid-binding protein AIR1; AltName: Full=Auxin-induced in root cultures protein 1; Flags: Precursor;	SubName: Full=Transmembrane protein {ECO:0000313|EMBL:ANM66366.1};	--	GO:0005576,extracellular region; GO:0010102,lateral root morphogenesis; GO:0009733,response to auxin	--
AT4G22517	1.91	0.87	1.1	5.66	8.06	6.03	24	10	13	64	91	74	2.24108	1.91279e-11	1.05772e-09	up	4	11856743	11857313	+	AT4G22517	protein_coding_gene	--	--	Bifunctional inhibitor/lipid-transfer protein/seed storage 2S albumin superfamily protein [Arabidopsis thaliana]	RecName: Full=Putative lipid-binding protein AIR1; AltName: Full=Auxin-induced in root cultures protein 1; Flags: Precursor;	SubName: Full=Bifunctional inhibitor/lipid-transfer protein/seed storage 2S albumin superfamily protein {ECO:0000313|EMBL:AEE84616.1};	--	GO:0005576,extracellular region; GO:0010102,lateral root morphogenesis; GO:0009733,response to auxin	PF14547.6:Hydrophobic seed protein
AT4G22520	4.57	4.61	4.07	15.83	20.27	16.15	36	33	30	112	143	124	1.88403	1.58725e-15	1.67015e-13	up	4	11858614	11858970	+	AT4G22520	protein_coding_gene	--	--	Bifunctional inhibitor/lipid-transfer protein/seed storage 2S albumin superfamily protein [Arabidopsis thaliana]	RecName: Full=Putative lipid-binding protein AIR1; AltName: Full=Auxin-induced in root cultures protein 1; Flags: Precursor;	SubName: Full=Bifunctional inhibitor/lipid-transfer protein/seed storage 2S albumin superfamily protein {ECO:0000313|EMBL:AEE84617.1};	--	GO:0005576,extracellular region; GO:0010102,lateral root morphogenesis; GO:0009733,response to auxin	PF14547.6:Hydrophobic seed protein
AT4G22950	0.66	0.43	0.56	6.35	5.05	5.99	10	6	8	87	69	89	3.2952	4.00259e-18	5.80344e-16	up	4	12023915	12027421	-	AT4G22950	protein_coding_gene	K09264 MADS-box transcription factor, plant | (RefSeq) AGL6; AGAMOUS-like 6 (A)	--	AGAMOUS-like 19 [Arabidopsis thaliana]	RecName: Full=Agamous-like MADS-box protein AGL19;	SubName: Full=GL19 {ECO:0000313|EMBL:OAO99592.1};	MADS box transcription factor	GO:0005634,nucleus; GO:0003700,DNA-binding transcription factor activity; GO:0046983,protein dimerization activity; GO:0000977,RNA polymerase II regulatory region sequence-specific DNA binding; GO:0009908,flower development; GO:0045944,positive regulation of transcription by RNA polymerase II; GO:0048510,regulation of timing of transition from vegetative to reproductive phase; GO:0006351,transcri…	PF00319.18:SRF-type transcription factor (DNA-binding and dimerisation domain)
AT4G23215	2.57	1.41	2.54	0.41	0.51	0.56	28	14	26	4	5	6	-2.23028	9.47271e-05	0.00147323	down	4	12152900	12153459	-	AT4G23215	pseudogene	--	--	--	--	--	--	--	--
AT4G23310	0.95	0.66	0.84	0.32	0.28	0.35	52	33	43	16	14	19	-1.43835	6.40281e-05	0.00104061	down	4	12185737	12188763	+	AT4G23310	protein_coding_gene	K13430 serine/threonine-protein kinase PBS1 [EC:2.7.11.1] | (RefSeq) PBS1; Protein kinase superfamily protein (A)	ko04626: Plant-pathogen interaction	cysteine-rich RLK (RECEPTOR-like protein kinase) 23 [Arabidopsis thaliana]	RecName: Full=Putative cysteine-rich receptor-like protein kinase 23; Short=Cysteine-rich RLK23; EC=2.7.11.-; Flags: Precursor;	SubName: Full=CRK23 {ECO:0000313|EMBL:OAO97943.1};	--	GO:0016021,integral component of membrane; GO:0005886,plasma membrane; GO:0005524,ATP binding; GO:0004674,protein serine/threonine kinase activity; GO:0042742,defense response to bacterium; GO:0006468,protein phosphorylation	PF01657.17:Salt stress response/antifungal
AT4G25000	1.43	1.5	2.06	0.67	0.92	0.62	45	43	61	19	26	19	-1.27351	0.000123375	0.00185911	down	4	12851969	12853845	-	AT4G25000	protein_coding_gene	K01176 alpha-amylase [EC:3.2.1.1] | (RefSeq) AMY1; alpha-amylase-like protein (A)	ko00500: Starch and sucrose metabolism	alpha-amylase-like protein [Arabidopsis thaliana]	RecName: Full=Alpha-amylase 1; Short=AtAMY1; EC=3.2.1.1 {ECO:0000269|PubMed:17324226}; AltName: Full=1,4-alpha-D-glucan glucanohydrolase; Flags: Precursor;	RecName: Full=Alpha-amylase {ECO:0000256|PIRNR:PIRNR001028}; EC=3.2.1.1 {ECO:0000256|PIRNR:PIRNR001028}; AltName: Full=1,4-alpha-D-glucan glucanohydrolase {ECO:0000256|PIRNR:PIRNR001028};	Alpha-amylase	GO:0048046,apoplast; GO:0005576,extracellular region; GO:0004556,alpha-amylase activity; GO:0103025,alpha-amylase activity (releasing maltohexaose); GO:0005509,calcium ion binding; GO:0005975,carbohydrate metabolic process; GO:0009737,response to abscisic acid; GO:0009739,response to gibberellin	PF07821.12:Alpha-amylase C-terminal beta-sheet domain
AT4G28040	1.37	0.91	1.27	0.29	0.26	0.26	53	32	46	10	9	10	-2.22561	5.47932e-08	1.89299e-06	down	4	13940346	13942436	+	AT4G28040	protein_coding_gene	--	--	nodulin MtN21 /EamA-like transporter family protein [Arabidopsis thaliana]	RecName: Full=WAT1-related protein At4g28040;	RecName: Full=WAT1-related protein {ECO:0000256|RuleBase:RU363077};	--	GO:0016021,integral component of membrane; GO:0005886,plasma membrane; GO:0022857,transmembrane transporter activity	PF00892.20:EamA-like transporter family
AT4G30140	2.38	3.59	3.41	9.18	14.15	11.8	73	100	98	253	389	353	1.81642	2.80167e-24	7.26618e-22	up	4	14738387	14740676	-	AT4G30140	protein_coding_gene	K01206 alpha-L-fucosidase [EC:3.2.1.51] | (RefSeq) FXG1; alpha-fucosidase 1 (A)	ko00511: Other glycan degradation	GDSL-like Lipase/Acylhydrolase superfamily protein [Arabidopsis thaliana]	RecName: Full=GDSL esterase/lipase At4g30140; EC=3.1.1.-; AltName: Full=Extracellular lipase At4g30140; Flags: Precursor;	SubName: Full=CDEF1 {ECO:0000313|EMBL:OAO99887.1};	--	GO:0005615,extracellular space; GO:0090406,pollen tube; GO:0050525,cutinase activity; GO:0016042,lipid catabolic process	PF00657.22:GDSL-like Lipase/Acylhydrolase
AT4G33790	1.91	1.7	0.85	0.12	0.56	0.35	72	58	30	4	19	13	-2.19811	2.66606e-07	7.98259e-06	down	4	16204157	16207947	-	AT4G33790	protein_coding_gene	K13356 alcohol-forming fatty acyl-CoA reductase [EC:1.2.1.84] | (RefSeq) CER4; Jojoba acyl CoA reductase-related male sterility protein (A)	ko00073: Cutin, suberine and wax biosynthesis; ko04146: Peroxisome	Jojoba acyl CoA reductase-related male sterility protein [Arabidopsis thaliana]	RecName: Full=Fatty acyl-CoA reductase 3 {ECO:0000305}; EC=1.2.1.84 {ECO:0000269|PubMed:16980563, ECO:0000269|PubMed:19062129}; AltName: Full=Protein ECERIFERUM 4;	RecName: Full=Fatty acyl-CoA reductase {ECO:0000256|RuleBase:RU363097}; EC=1.2.1.84 {ECO:0000256|RuleBase:RU363097};	Acyl-CoA reductase	GO:0005783,endoplasmic reticulum; GO:0102965,alcohol-forming fatty acyl-CoA reductase activity; GO:0080019,fatty-acyl-CoA reductase (alcohol-forming) activity; GO:0006629,lipid metabolic process; GO:0035336,long-chain fatty-acyl-CoA metabolic process; GO:0010345,suberin biosynthetic process; GO:0010025,wax biosynthetic process	PF07993.12:Male sterility protein
AT4G34360	1.86	1.51	2.22	4.29	4.25	4.41	42	31	47	87	86	97	1.11427	3.90155e-06	8.84767e-05	up	4	16431941	16433958	+	AT4G34360	protein_coding_gene	--	--	S-adenosyl-L-methionine-dependent methyltransferases superfamily protein [Arabidopsis thaliana]	--	SubName: Full=Uncharacterized protein {ECO:0000313|EMBL:OAO97789.1};	Predicted spermine/spermidine synthase	--	PF13847.6:Methyltransferase domain
AT4G34400	1.98	2.18	1.37	1.49	0.54	0.69	65	65	42	44	16	22	-1.12455	0.00095755	0.0105168	down	4	16445208	16447773	+	AT4G34400	protein_coding_gene	--	--	AP2/B3-like transcriptional factor family protein [Arabidopsis thaliana]	RecName: Full=B3 domain-containing protein At4g34400;	SubName: Full=Uncharacterized protein {ECO:0000313|EMBL:OAP00230.1};	--	GO:0005634,nucleus; GO:0003677,DNA binding; GO:0006355,regulation of transcription, DNA-templated; GO:0006351,transcription, DNA-templated	PF02362.21:B3 DNA binding domain
AT4G35810	1.25	1.49	1.44	4.22	4.23	3.94	24	26	26	73	73	74	1.47631	1.19161e-07	3.82938e-06	up	4	16968921	16970358	+	AT4G35810	protein_coding_gene	K00472 prolyl 4-hydroxylase [EC:1.14.11.2] | (RefSeq) 2-oxoglutarate (2OG) and Fe(II)-dependent oxygenase superfamily protein (A)	ko00330: Arginine and proline metabolism	2-oxoglutarate (2OG) and Fe(II)-dependent oxygenase superfamily protein [Arabidopsis thaliana]	RecName: Full=Probable prolyl 4-hydroxylase 8 {ECO:0000305}; Short=AtP4H8 {ECO:0000303|Ref.3}; EC=1.14.11.2 {ECO:0000305};	SubName: Full=Oxidoreductase {ECO:0000313|EMBL:EFH45318.1};	Prolyl 4-hydroxylase alpha subunit	GO:0005789,endoplasmic reticulum membrane; GO:0016021,integral component of membrane; GO:0005506,iron ion binding; GO:0031418,L-ascorbic acid binding; GO:0004656,procollagen-proline 4-dioxygenase activity	PF13640.6:2OG-Fe(II) oxygenase superfamily
AT4G37010	2.1	1.28	1.89	0.61	0.99	0.68	38	21	32	10	16	12	-1.30509	0.00211247	0.0200416	down	4	17444309	17445615	+	AT4G37010	protein_coding_gene	K13448 calcium-binding protein CML | (RefSeq) CEN2; centrin 2 (A)	ko04626: Plant-pathogen interaction	centrin 2 [Arabidopsis thaliana]	RecName: Full=Calcium-binding protein CML19 {ECO:0000303|Ref.7}; AltName: Full=Calmodulin-like protein 19 {ECO:0000303|Ref.7}; AltName: Full=Centrin 2 {ECO:0000303|PubMed:15155891}; Short=AtCEN2 {ECO:0000303|PubMed:15155891};	SubName: Full=Centrin 2 {ECO:0000313|EMBL:AEE86735.1};	Ca2+-binding protein (centrin/caltractin), EF-Hand superfamily protein	GO:0005737,cytoplasm; GO:0005634,nucleus; GO:0005509,calcium ion binding; GO:0006281,DNA repair	PF00036.32:EF hand
AT4G37370	3.87	3.93	4.66	1.94	1.92	2.27	142	131	160	64	63	81	-1.11747	3.60916e-09	1.51388e-07	down	4	17569828	17571704	-	AT4G37370	protein_coding_gene	K00517 indol-3-yl-methylglucosinolate hydroxylase [EC:1.14.-.-] | (RefSeq) CYP81F3; cytochrome P450, family 81, subfamily F, polypeptide 3 (A)	--	cytochrome P450, family 81, subfamily D, polypeptide 8 [Arabidopsis thaliana]	RecName: Full=Cytochrome P450 81D11; EC=1.14.-.-;	SubName: Full=Cytochrome P450, family 81, subfamily D, polypeptide 8 {ECO:0000313|EMBL:AEE86785.1}; SubName: Full=Cytochrome P450-like protein {ECO:0000313|EMBL:CAB38204.1};	Cytochrome P450 CYP2 subfamily	GO:0016021,integral component of membrane; GO:0016020,membrane; GO:0020037,heme binding; GO:0005506,iron ion binding; GO:0016709,oxidoreductase activity, acting on paired donors, with incorporation or reduction of molecular oxygen, NAD(P)H as one donor, and incorporation of one atom of oxygen; GO:0002213,defense response to insect; GO:0098542,defense response to other organism; GO:0042343,indole …	PF00067.22:Cytochrome P450
AT4G37990	4.35	3.87	4.71	0.75	0.86	0.69	136	110	138	21	24	21	-2.59414	4.81031e-24	1.19699e-21	down	4	17855876	17857639	+	AT4G37990	protein_coding_gene	K00083 cinnamyl-alcohol dehydrogenase [EC:1.1.1.195] | (RefSeq) ELI3-2; cinnamyl alcohol dehydrogenase 8 (A)	ko00940: Phenylpropanoid biosynthesis	cinnamyl alcohol dehydrogenase 8 [Arabidopsis thaliana]	RecName: Full=Cinnamyl alcohol dehydrogenase 8; Short=AtCAD8; EC=1.1.1.195; AltName: Full=NAD-dependent mannitol dehydrogenase 2;	SubName: Full=ELI3-2 {ECO:0000313|EMBL:OAO97969.1};	Alcohol dehydrogenase, class V	GO:0047681,aryl-alcohol dehydrogenase (NADP+) activity; GO:0045551,cinnamyl-alcohol dehydrogenase activity; GO:0052747,sinapyl alcohol dehydrogenase activity; GO:0008270,zinc ion binding; GO:0009809,lignin biosynthetic process; GO:0009617,response to bacterium	PF08240.12:Alcohol dehydrogenase GroES-like domain
AT5G01870	3.3	3.45	2.99	6.51	10.21	6.51	40	38	34	71	111	77	1.16009	1.18212e-05	0.000237379	up	5	337177	337820	+	AT5G01870	protein_coding_gene	--	--	Bifunctional inhibitor/lipid-transfer protein/seed storage 2S albumin superfamily protein [Arabidopsis thaliana]	RecName: Full=Non-specific lipid-transfer protein 10; Short=LTP 10; Flags: Precursor;	RecName: Full=Non-specific lipid-transfer protein {ECO:0000256|RuleBase:RU000628};	--	GO:0016020,membrane; GO:0005886,plasma membrane; GO:0008289,lipid binding; GO:0006869,lipid transport	PF00234.22:Protease inhibitor/seed storage/LTP family
AT5G03210	1.44	0.84	1.63	6.23	6.53	4.35	17	9	18	66	69	50	2.02633	7.33723e-09	2.93712e-07	up	5	762787	763321	-	AT5G03210	protein_coding_gene	--	--	E3 ubiquitin-protein ligase [Arabidopsis thaliana]	--	SubName: Full=Arabidopsis thaliana genomic DNA, chromosome 5, P1 clone:MOK16 {ECO:0000313|EMBL:BAB08381.1}; SubName: Full=E3 ubiquitin-protein ligase {ECO:0000313|EMBL:ANM69526.1};	--	GO:0016874,ligase activity	--
AT5G04200	3.08	2.91	2.59	1.45	1.21	1.82	85	73	67	36	30	49	-1.02818	6.39043e-05	0.00103952	down	5	1153790	1155040	+	AT5G04200	protein_coding_gene	K22684 metacaspase-1 [EC:3.4.22.-] | (RefSeq) MC1; metacaspase 1 (A)	--	metacaspase 9 [Arabidopsis thaliana]	RecName: Full=Metacaspase-9; Short=AtMC9; EC=3.4.22.-; Contains: RecName: Full=Metacaspase-9 subunit p20; Contains: RecName: Full=Metacaspase-9 subunit p10; AltName: Full=Metacaspase 2f; Short=AtMCP2f;	SubName: Full=MCP2f {ECO:0000313|EMBL:OAO89608.1};	Metacaspase involved in regulation of apoptosis	GO:0048046,apoplast; GO:0008234,cysteine-type peptidase activity	PF00656.22:Caspase domain
AT5G05340	1.15	1.18	1.19	0.41	0.21	0.23	31	29	30	10	5	6	-2.15588	7.63233e-06	0.000161542	down	5	1578951	1580875	-	AT5G05340	protein_coding_gene	K00430 peroxidase [EC:1.11.1.7] | (RefSeq) PRX52; Peroxidase superfamily protein (A)	ko00940: Phenylpropanoid biosynthesis	Peroxidase superfamily protein [Arabidopsis thaliana]	RecName: Full=Peroxidase 52; Short=Atperox P52; EC=1.11.1.7; AltName: Full=ATP49; Flags: Precursor;	RecName: Full=Peroxidase {ECO:0000256|RuleBase:RU362060, ECO:0000256|SAAS:SAAS00709852}; EC=1.11.1.7 {ECO:0000256|RuleBase:RU362060, ECO:0000256|SAAS:SAAS00709852};	--	GO:0048046,apoplast; GO:0005618,cell wall; GO:0005829,cytosol; GO:0005794,Golgi apparatus; GO:0020037,heme binding; GO:0046872,metal ion binding; GO:0004601,peroxidase activity; GO:0042744,hydrogen peroxide catabolic process; GO:0009809,lignin biosynthetic process; GO:1901430,positive regulation of syringal lignin biosynthetic process; GO:0006979,response to oxidative stress; GO:0010089,xylem dev…	PF00141.23:Peroxidase
AT5G08030	3.41	3.87	4.33	1.77	1.33	1.19	94	97	112	44	33	32	-1.5323	3.07608e-10	1.44867e-08	down	5	2575033	2576783	-	AT5G08030	protein_coding_gene	K01126 glycerophosphoryl diester phosphodiesterase [EC:3.1.4.46] | (RefSeq) GDPD6; PLC-like phosphodiesterases superfamily protein (A)	ko00564: Glycerophospholipid metabolism	PLC-like phosphodiesterases superfamily protein [Arabidopsis thaliana]	RecName: Full=Glycerophosphodiester phosphodiesterase GDPD6 {ECO:0000305}; EC=3.1.4.46 {ECO:0000250|UniProtKB:Q9SGA2}; AltName: Full=Glycerophosphodiester phosphodiesterase 6 {ECO:0000303|PubMed:21323773}; Short=ATGDPD6 {ECO:0000303|PubMed:21323773}; Flags: Precursor;	SubName: Full=GDPD6 {ECO:0000313|EMBL:OAO90642.1};	Glycerophosphoryl diester phosphodiesterase	GO:0008889,glycerophosphodiester phosphodiesterase activity; GO:0006071,glycerol metabolic process; GO:0006629,lipid metabolic process	PF03009.17:Glycerophosphoryl diester phosphodiesterase family
AT5G11190	0.88	0.79	0.93	2.39	2.57	2.86	11	9	11	27	29	35	1.49578	0.000557509	0.00667327	up	5	3564976	3566051	+	AT5G11190	protein_coding_gene	K09286 EREBP-like factor | (RefSeq) RAP2.6; related to AP2 6 (A)	--	SHN2 [Arabidopsis thaliana]	RecName: Full=Ethylene-responsive transcription factor SHINE 2;	SubName: Full=SHN2 {ECO:0000313|EMBL:OAO94947.1};	--	GO:0005634,nucleus; GO:0003677,DNA binding; GO:0003700,DNA-binding transcription factor activity; GO:0009873,ethylene-activated signaling pathway; GO:0006351,transcription, DNA-templated	PF00847.20:AP2 domain
AT5G13330	2.07	1.55	1.87	1.04	0.52	0.96	53	36	45	24	12	24	-1.21612	0.000470548	0.00579189	down	5	4272060	4274660	+	AT5G13330	protein_coding_gene	K09286 EREBP-like factor | (RefSeq) RAP2.6; related to AP2 6 (A)	--	related to AP2 6l [Arabidopsis thaliana]	RecName: Full=Ethylene-responsive transcription factor ERF113; AltName: Full=Protein RELATED TO AP2 6L {ECO:0000305};	SubName: Full=Rap2.6L {ECO:0000313|EMBL:OAO93644.1};	--	GO:0005634,nucleus; GO:0003700,DNA-binding transcription factor activity; GO:0043565,sequence-specific DNA binding; GO:0071497,cellular response to freezing; GO:0009873,ethylene-activated signaling pathway; GO:0019760,glucosinolate metabolic process; GO:0045893,positive regulation of transcription, DNA-templated; GO:0009737,response to abscisic acid; GO:0009723,response to ethylene; GO:0009753,re…	PF00847.20:AP2 domain
AT5G14180	1.22	0.57	0.89	0.46	0.25	0.36	38	16	26	13	7	11	-1.41391	0.00273569	0.0246694	down	5	4571337	4574462	-	AT5G14180	protein_coding_gene	--	--	Myzus persicae-induced lipase 1 [Arabidopsis thaliana]	RecName: Full=Triacylglycerol lipase 2; EC=3.1.1.3; Flags: Precursor;	RecName: Full=Lipase {ECO:0000256|PIRNR:PIRNR000862};	Triglyceride lipase-cholesterol esterase	GO:0005576,extracellular region; GO:0016298,lipase activity; GO:0004806,triglyceride lipase activity; GO:0002213,defense response to insect; GO:0016042,lipid catabolic process	PF04083.16:Partial alpha/beta-hydrolase lipase region
AT5G15500	1.62	1.67	1.17	2.79	3.22	4.2	65	61	44	101	116	165	1.10621	6.78406e-07	1.85344e-05	up	5	5031676	5033500	-	AT5G15500	protein_coding_gene	--	--	Ankyrin repeat family protein [Arabidopsis thaliana]	RecName: Full=Ankyrin repeat-containing protein BDA1 {ECO:0000305}; AltName: Full=Protein BIAN DA 1 {ECO:0000303|PubMed:22740615};	SubName: Full=Ankyrin repeat family protein {ECO:0000313|EMBL:AED92169.1}; SubName: Full=At5g15500 {ECO:0000313|EMBL:AAO63443.1};	FOG: Ankyrin repeat	GO:0016021,integral component of membrane; GO:0005886,plasma membrane; GO:0045087,innate immune response; GO:0009751,response to salicylic acid	PF12796.7:Ankyrin repeats (3 copies)
AT5G19470	0.1	0.38	0.11	2.36	3.17	3.3	3	10	3	62	83	94	3.83659	1.09677e-17	1.46347e-15	up	5	6566303	6568806	+	AT5G19470	protein_coding_gene	--	--	nudix hydrolase homolog 24 [Arabidopsis thaliana]	RecName: Full=Nudix hydrolase 24, chloroplastic; Short=AtNUDT24; EC=3.6.1.-; Flags: Precursor;	SubName: Full=Uncharacterized protein {ECO:0000313|EMBL:EFH48146.1};	Thiamine pyrophosphokinase	GO:0009507,chloroplast; GO:0044715,8-oxo-dGDP phosphatase activity; GO:0046872,metal ion binding	PF15916.5:Domain of unknown function (DUF4743)
AT5G20230	60.64	54.82	52.31	17.87	14.44	19.11	1246	1024	1007	330	266	383	-1.80046	2.33347e-79	3.30527e-76	down	5	6826506	6827629	+	AT5G20230	protein_coding_gene	--	--	blue-copper-binding protein [Arabidopsis thaliana]	RecName: Full=Blue copper protein; AltName: Full=Blue copper-binding protein; Short=AtBCB; AltName: Full=Phytocyanin 1; AltName: Full=Stellacyanin; Flags: Precursor;	SubName: Full=SAG14 {ECO:0000313|EMBL:OAO94919.1};	--	GO:0031225,anchored component of membrane; GO:0046658,anchored component of plasma membrane; GO:0005886,plasma membrane; GO:0005773,vacuole; GO:0009055,electron transfer activity; GO:0046872,metal ion binding; GO:0015690,aluminum cation transport; GO:0070417,cellular response to cold; GO:1901141,regulation of lignin biosynthetic process; GO:0009646,response to absence of light; GO:0002239,respons…	PF02298.17:Plastocyanin-like domain
AT5G22430	3.9	3.54	2.96	0.05	0.11	0	80	66	57	1	2	0	-6.13183	2.58527e-12	1.66452e-10	down	5	7433790	7434935	+	AT5G22430	protein_coding_gene	--	--	Pollen Ole e 1 allergen and extensin family protein [Arabidopsis thaliana]	--	SubName: Full=Pollen Ole e 1 allergen and extensin family protein {ECO:0000313|EMBL:AED93025.1};	--	GO:0031225,anchored component of membrane	--
AT5G23660	5.1	4.47	5.14	10.43	10.42	11.08	143	114	135	263	262	303	1.02265	1.21108e-13	9.53023e-12	up	5	7971651	7973925	-	AT5G23660	protein_coding_gene	K15382 solute carrier family 50 (sugar transporter) | (RefSeq) SWEET12; bidirectional sugar transporter SWEET12-like protein (A)	--	bidirectional sugar transporter SWEET12-like protein [Arabidopsis thaliana]	RecName: Full=Bidirectional sugar transporter SWEET12 {ECO:0000303|PubMed:21107422}; Short=AtSWEET12 {ECO:0000303|PubMed:21107422}; AltName: Full=MtN3-like protein {ECO:0000303|Ref.1}; AltName: Full=Protein SUGARS WILL EVENTUALLY BE EXPORTED TRANSPORTERS 12 {ECO:0000303|PubMed:21107422};	RecName: Full=Bidirectional sugar transporter SWEET {ECO:0000256|RuleBase:RU910715};	Multitransmembrane protein	GO:0016021,integral component of membrane; GO:0005887,integral component of plasma membrane; GO:0005886,plasma membrane; GO:0008515,sucrose transmembrane transporter activity; GO:0051119,sugar transmembrane transporter activity; GO:0009793,embryo development ending in seed dormancy; GO:0051260,protein homooligomerization; GO:0010431,seed maturation; GO:0015770,sucrose transport	PF03083.16:Sugar efflux transporter for intercellular exchange
AT5G24110	1.06	1.51	1.54	0.2	0.55	0.76	30	39	41	5	14	21	-1.53012	0.000304618	0.0040066	down	5	8153115	8154709	-	AT5G24110	protein_coding_gene	K16225 probable WRKY transcription factor 52 | (RefSeq) RRS1; Disease resistance protein (TIR-NBS-LRR class) (A)	ko04626: Plant-pathogen interaction	WRKY DNA-binding protein 30 [Arabidopsis thaliana]	RecName: Full=Probable WRKY transcription factor 30; AltName: Full=WRKY DNA-binding protein 30;	SubName: Full=WRKY30 {ECO:0000313|EMBL:OAO93094.1};	--	GO:0005737,cytoplasm; GO:0005634,nucleus; GO:0003700,DNA-binding transcription factor activity; GO:0043565,sequence-specific DNA binding; GO:0044212,transcription regulatory region DNA binding; GO:0042542,response to hydrogen peroxide; GO:0010193,response to ozone; GO:0009751,response to salicylic acid; GO:0006351,transcription, DNA-templated	PF03106.15:WRKY DNA -binding domain
AT5G24780	9.2	10.81	6.77	0.97	1.71	2.17	222	237	153	21	37	51	-2.55497	3.93024e-12	2.47002e-10	down	5	8507590	8508957	-	AT5G24780	protein_coding_gene	K20728 vegetative storage protein 2 | (RefSeq) VSP2; vegetative storage protein 2 (A)	ko04016: MAPK signaling pathway - plant	vegetative storage protein 1 [Arabidopsis thaliana]	RecName: Full=Vegetative storage protein 1; Flags: Precursor;	SubName: Full=VSP1 {ECO:0000313|EMBL:OAO94834.1};	--	GO:0005773,vacuole; GO:0003993,acid phosphatase activity; GO:0045735,nutrient reservoir activity; GO:0008134,transcription factor binding; GO:0006952,defense response; GO:0009753,response to jasmonic acid	PF03767.14:HAD superfamily, subfamily IIIB (Acid phosphatase)
AT5G25260	1.47	1.62	1.14	0.36	0.52	0.59	54	54	39	12	17	21	-1.61524	4.13934e-06	9.32946e-05	down	5	8752684	8754485	+	AT5G25260	protein_coding_gene	K07192 flotillin | (RefSeq) SPFH/Band 7/PHB domain-containing membrane-associated protein family (A)	--	SPFH/Band 7/PHB domain-containing membrane-associated protein family [Arabidopsis thaliana]	RecName: Full=Flotillin-like protein 2; AltName: Full=Nodulin-like protein 2;	SubName: Full=Uncharacterized protein {ECO:0000313|EMBL:OAO90232.1};	Flotillins	GO:0005901,caveola; GO:0005774,vacuolar membrane	PF01145.25:SPFH domain / Band 7 family
AT5G25390	0.69	0.91	0.44	1.34	1.7	1.89	15	18	9	26	33	40	1.17541	0.00397603	0.0331438	up	5	8820476	8821992	+	AT5G25390	protein_coding_gene	K09286 EREBP-like factor | (RefSeq) RAP2.4; related to AP2 4 (A)	--	Integrase-type DNA-binding superfamily protein [Arabidopsis thaliana]	RecName: Full=Ethylene-responsive transcription factor SHINE 3;	SubName: Full=SHN3 {ECO:0000313|EMBL:OAO96400.1};	--	GO:0005634,nucleus; GO:0003677,DNA binding; GO:0003700,DNA-binding transcription factor activity; GO:0009873,ethylene-activated signaling pathway; GO:0006351,transcription, DNA-templated	PF00847.20:AP2 domain
AT5G25970	0.42	0.32	0.48	1.32	1.11	0.92	13	9	14	37	31	28	1.36425	0.0010857	0.0116708	up	5	9066377	9067974	+	AT5G25970	protein_coding_gene	--	--	Core-2/I-branching beta-1,6-N-acetylglucosaminyltransferase family protein [Arabidopsis thaliana]	--	SubName: Full=Core-2/I-branching beta-1,6-N-acetylglucosaminyltransferase family protein {ECO:0000313|EMBL:AED93506.1}; SubName: Full=Glycosyltransferase {ECO:0000313|EMBL:AHL38604.1};	--	GO:0016021,integral component of membrane; GO:0008375,acetylglucosaminyltransferase activity; GO:0016757,transferase activity, transferring glycosyl groups	PF02485.21:Core-2/I-Branching enzyme
AT5G27230	0.2	0.34	0.38	0.83	0.57	0.58	14	22	25	53	36	40	1.01792	0.0040855	0.0338266	up	5	9584092	9588049	+	AT5G27230	protein_coding_gene	--	--	Frigida-like protein [Arabidopsis thaliana]	RecName: Full=FRIGIDA-like protein 5;	RecName: Full=FRIGIDA-like protein {ECO:0000256|RuleBase:RU364012};	--	GO:0030154,cell differentiation; GO:0009908,flower development	PF07899.11:Frigida-like protein
AT5G28360	1.79	1.48	1.15	2.89	3.59	4.22	20	15	12	29	36	46	1.1831	0.0019731	0.0189962	up	5	10328403	10329702	-	AT5G28360	pseudogene	--	--	--	--	--	--	--	--
AT5G34790.1	3.67	3.94	3.85	1.9	1.88	1.72	168	164	165	78	77	77	-1.15571	2.88545e-11	1.56272e-09	down	5	12966080	12968155	+	AT5G34790.1	Parent=AT5G34790	--	--	--	--	--	--	--	--
AT5G34795	3.17	2.65	3.25	1.52	1.45	1.53	100	76	96	43	41	47	-1.1087	1.98467e-06	4.87926e-05	down	5	12969406	12970836	+	AT5G34795	pseudogene	--	--	--	--	--	--	--	--
AT5G34800.1	4.28	3.36	3.64	1.88	1.96	1.87	192	137	153	76	79	82	-1.07577	2.02927e-09	8.75105e-08	down	5	12971144	12973180	+	AT5G34800.1	Parent=AT5G34800	--	--	--	--	--	--	--	--
AT5G38420	2028.67	1973.29	2007.84	432.34	449.89	430.88	38509	34050	35706	7377	7656	7977	-2.28922	0	0	down	5	15380945	15382035	-	AT5G38420	protein_coding_gene	K01602 ribulose-bisphosphate carboxylase small chain [EC:4.1.1.39] | (RefSeq) RBCS2B; Ribulose bisphosphate carboxylase (small chain) family protein (A)	ko00630: Glyoxylate and dicarboxylate metabolism; ko00710: Carbon fixation in photosynthetic organisms; ko01200: Carbon metabolism	Ribulose bisphosphate carboxylase (small chain) family protein [Arabidopsis thaliana]	RecName: Full=Ribulose bisphosphate carboxylase small chain 2B, chloroplastic; Short=RuBisCO small subunit 2B; EC=4.1.1.39; Flags: Precursor;	RecName: Full=Ribulose bisphosphate carboxylase small chain {ECO:0000256|RuleBase:RU003627}; EC=4.1.1.39 {ECO:0000256|RuleBase:RU003627};	--	GO:0048046,apoplast; GO:0009507,chloroplast; GO:0009941,chloroplast envelope; GO:0009570,chloroplast stroma; GO:0022626,cytosolic ribosome; GO:0016020,membrane; GO:0009579,thylakoid; GO:0004497,monooxygenase activity; GO:0019904,protein domain specific binding; GO:0016984,ribulose-bisphosphate carboxylase activity; GO:0009853,photorespiration; GO:0019253,reductive pentose-phosphate cycle; GO:0009…	PF00101.20:Ribulose bisphosphate carboxylase, small chain
AT5G38710	2.74	2.04	3.01	1.45	1.02	1.5	105	71	108	50	35	56	-1.06721	9.91775e-06	0.000203823	down	5	15501245	15504109	+	AT5G38710	protein_coding_gene	K00318 proline dehydrogenase [EC:1.5.-.-] | (RefSeq) Methylenetetrahydrofolate reductase family protein (A)	ko00330: Arginine and proline metabolism	Methylenetetrahydrofolate reductase family protein [Arabidopsis thaliana]	RecName: Full=Proline dehydrogenase 2, mitochondrial; EC=1.5.5.2; AltName: Full=Osmotic stress-induced proline dehydrogenase; AltName: Full=Proline oxidase; Flags: Precursor;	RecName: Full=Proline dehydrogenase {ECO:0000256|RuleBase:RU364054}; EC=1.5.5.2 {ECO:0000256|RuleBase:RU364054};	Proline oxidase	GO:0005739,mitochondrion; GO:0071949,FAD binding; GO:0004657,proline dehydrogenase activity; GO:0006562,proline catabolic process; GO:0010133,proline catabolic process to glutamate; GO:0006970,response to osmotic stress; GO:0009414,response to water deprivation	PF01619.18:Proline dehydrogenase
AT5G38900	2.55	3.21	2.87	1.44	1.19	1.66	55	63	58	28	23	35	-1.09721	0.000155299	0.00225172	down	5	15573505	15575618	-	AT5G38900	protein_coding_gene	--	--	Thioredoxin superfamily protein [Arabidopsis thaliana]	--	SubName: Full=Thioredoxin superfamily protein {ECO:0000313|EMBL:ANM69398.1};	--	GO:0015035,protein disulfide oxidoreductase activity	PF01323.20:DSBA-like thioredoxin domain
AT5G38930	0.88	0.97	1.01	2.85	3.39	3.18	13	13	14	38	45	46	1.63229	1.25095e-05	0.000249028	up	5	15585073	15585841	+	AT5G38930	protein_coding_gene	--	--	RmlC-like cupins superfamily protein [Arabidopsis thaliana]	RecName: Full=Germin-like protein subfamily 1 member 10; Flags: Precursor;	SubName: Full=Uncharacterized protein {ECO:0000313|EMBL:OAO89704.1};	--	GO:0048046,apoplast; GO:0005618,cell wall; GO:0030145,manganese ion binding; GO:0045735,nutrient reservoir activity	PF00190.22:Cupin
AT5G38940	3.29	2.78	3.4	5.8	9.86	7.49	60	46	58	95	161	133	1.19555	1.60502e-07	5.03491e-06	up	5	15588757	15589666	+	AT5G38940	protein_coding_gene	--	--	RmlC-like cupins superfamily protein [Arabidopsis thaliana]	RecName: Full=Germin-like protein subfamily 1 member 11; Flags: Precursor;	SubName: Full=Uncharacterized protein {ECO:0000313|EMBL:OAO95964.1};	--	GO:0048046,apoplast; GO:0005618,cell wall; GO:0030145,manganese ion binding; GO:0045735,nutrient reservoir activity; GO:0009651,response to salt stress	PF00190.22:Cupin
AT5G39520	10.08	9.26	8.37	5.08	4.3	4.19	212	177	165	96	81	86	-1.12841	2.36253e-11	1.28329e-09	down	5	15823735	15825492	-	AT5G39520	protein_coding_gene	--	--	hypothetical protein (DUF1997) [Arabidopsis thaliana]	--	SubName: Full=Uncharacterized protein At5g39520 {ECO:0000313|EMBL:BAE98655.1};	--	--	PF09366.10:Protein of unknown function (DUF1997)
AT5G39670	4.95	7.3	5.99	3.24	2.85	3.56	97	130	110	57	50	68	-1.01127	3.48687e-06	7.96616e-05	down	5	15883179	15884067	+	AT5G39670	protein_coding_gene	K13448 calcium-binding protein CML | (RefSeq) Calcium-binding EF-hand family protein (A)	ko04626: Plant-pathogen interaction	Calcium-binding EF-hand family protein [Arabidopsis thaliana]	RecName: Full=Probable calcium-binding protein CML45; AltName: Full=Calmodulin-like protein 45;	SubName: Full=Uncharacterized protein {ECO:0000313|EMBL:OAO95337.1};	Calmodulin and related proteins (EF-Hand superfamily)	GO:0005509,calcium ion binding	PF13499.6:EF-hand domain pair
AT5G40730	3.76	3.24	3.8	1.58	2.61	1.04	37	29	35	14	23	10	-1.1474	0.00405214	0.0336412	down	5	16301075	16301520	+	AT5G40730	protein_coding_gene	--	--	arabinogalactan protein 24 [Arabidopsis thaliana]	RecName: Full=Arabinogalactan peptide 24; Short=AG-peptide 24; Flags: Precursor;	--	--	GO:0031225,anchored component of membrane; GO:0005886,plasma membrane	--
AT5G40800	0.55	0.61	0.35	1.36	1.42	2.1	10	10	6	22	23	37	1.59302	0.000849359	0.00954247	up	5	16334810	16335628	-	AT5G40800	protein_coding_gene	--	--	hypothetical protein AT5G40800 [Arabidopsis thaliana]	--	SubName: Full=Emb|CAB62340.1 {ECO:0000313|EMBL:BAB11342.1};	--	--	--
AT5G43580	5.72	8.43	6.02	3.04	2.95	1.9	65	87	64	31	30	21	-1.45495	6.05155e-07	1.67821e-05	down	5	17507883	17508668	-	AT5G43580	protein_coding_gene	--	--	Serine protease inhibitor, potato inhibitor I-type family protein [Arabidopsis thaliana]	RecName: Full=Inhibitor of trypsin and hageman factor; AltName: Full=CMTI-V;	SubName: Full=Serine protease inhibitor, potato inhibitor I-type family protein {ECO:0000313|EMBL:AED94984.1};	--	GO:0004867,serine-type endopeptidase inhibitor activity; GO:0009611,response to wounding	PF00280.18:Potato inhibitor I family
AT5G44420	16.98	16.29	17.13	48.96	47.94	47.04	164	143	155	425	415	443	1.41796	3.31855e-33	1.56687e-30	up	5	17907069	17907598	-	AT5G44420	protein_coding_gene	K20727 defensin-like protein 16 | (RefSeq) PDF1.2; plant defensin 1.2 (A)	ko04016: MAPK signaling pathway - plant	plant defensin 1.2 [Arabidopsis thaliana]	RecName: Full=Defensin-like protein 16; AltName: Full=Low-molecular-weight cysteine-rich protein 77; Short=Protein LCR77; AltName: Full=Plant defensin 1.2; AltName: Full=Plant defensin 1.2a; Flags: Precursor;	SubName: Full=PDF1.2A {ECO:0000313|EMBL:OAO91845.1};	--	GO:0005576,extracellular region; GO:0006952,defense response; GO:0050832,defense response to fungus; GO:0009861,jasmonic acid and ethylene-dependent systemic resistance; GO:0031640,killing of cells of other organism; GO:0009723,response to ethylene; GO:0009625,response to insect; GO:0009753,response to jasmonic acid	PF00304.20:Gamma-thionin family
AT5G44430	2.9	5.29	4.81	11.81	15.19	15.91	29	48	45	106	136	155	1.63661	5.40425e-12	3.26275e-10	up	5	17908945	17909507	-	AT5G44430	protein_coding_gene	K20727 defensin-like protein 16 | (RefSeq) PDF1.2c; plant defensin 1.2C (A)	ko04016: MAPK signaling pathway - plant	plant defensin 1.2C [Arabidopsis thaliana]	RecName: Full=Defensin-like protein 17; AltName: Full=Plant defensin 1.2c; Flags: Precursor;	SubName: Full=PDF1.2c {ECO:0000313|EMBL:OAO96278.1};	--	GO:0005576,extracellular region; GO:0006952,defense response; GO:0050832,defense response to fungus; GO:0031640,killing of cells of other organism	PF00304.20:Gamma-thionin family
AT5G44540	4.66	0.97	5.11	0	0.28	0	37	7	38	0	2	0	-5.37357	0.000155745	0.0022564	down	5	17941287	17941646	-	AT5G44540	protein_coding_gene	--	--	Tapetum specific protein TAP35/TAP44 [Arabidopsis thaliana]	--	SubName: Full=Similarity to tapetum-specific protein {ECO:0000313|EMBL:BAB09161.1}; SubName: Full=Tapetum specific protein TAP35/TAP44 {ECO:0000313|EMBL:AED95121.1};	--	--	PF07265.11:Tapetum specific protein TAP35/TAP44
AT5G44620	2.76	3.53	3.29	2.01	1.27	1.23	104	121	116	68	43	45	-1.1873	1.67775e-07	5.24517e-06	down	5	17997779	17999558	-	AT5G44620	protein_coding_gene	K20556 cytochrome P450 family 76 subfamily C | (RefSeq) CYP76C2; cytochrome P450, family 76, subfamily C, polypeptide 2 (A)	--	cytochrome P450, family 706, subfamily A, polypeptide 3 [Arabidopsis thaliana]	RecName: Full=Cytochrome P450 93A3; EC=1.14.-.-; AltName: Full=Cytochrome P450 CP5;	SubName: Full=Cytochrome P450, family 706, subfamily A, polypeptide 3 {ECO:0000313|EMBL:AED95139.1}; SubName: Full=Flavonoid 3',5'-hydroxylase-like; cytochrome P450 {ECO:0000313|EMBL:BAA98115.1};	Cytochrome P450 CYP2 subfamily	GO:0016021,integral component of membrane; GO:0016020,membrane; GO:0020037,heme binding; GO:0005506,iron ion binding; GO:0016709,oxidoreductase activity, acting on paired donors, with incorporation or reduction of molecular oxygen, NAD(P)H as one donor, and incorporation of one atom of oxygen; GO:0044550,secondary metabolite biosynthetic process	PF00067.22:Cytochrome P450
AT5G49520	0.73	0.78	1.3	0.34	0.51	0.36	29	28	48	12	18	14	-1.31103	0.00114384	0.0121143	down	5	20090776	20093346	+	AT5G49520	protein_coding_gene	K13424 WRKY transcription factor 33 | (RefSeq) WRKY33; WRKY DNA-binding protein 33 (A)	ko04016: MAPK signaling pathway - plant; ko04626: Plant-pathogen interaction	WRKY DNA-binding protein 48 [Arabidopsis thaliana]	RecName: Full=Probable WRKY transcription factor 48; AltName: Full=WRKY DNA-binding protein 48;	SubName: Full=Uncharacterized protein {ECO:0000313|EMBL:EFH40250.1};	--	GO:0005634,nucleus; GO:0003677,DNA binding; GO:0003700,DNA-binding transcription factor activity; GO:0043565,sequence-specific DNA binding; GO:0042742,defense response to bacterium; GO:0045893,positive regulation of transcription, DNA-templated; GO:0009617,response to bacterium; GO:0010200,response to chitin; GO:0006351,transcription, DNA-templated	PF03106.15:WRKY DNA -binding domain
AT5G50800	5.98	4.03	4.1	10.52	10.14	10.77	165	101	106	261	251	290	1.05745	8.20631e-12	4.87455e-10	up	5	20665077	20667304	-	AT5G50800	protein_coding_gene	K15382 solute carrier family 50 (sugar transporter) | (RefSeq) SWEET13; Nodulin MtN3 family protein (A)	--	Nodulin MtN3 family protein [Arabidopsis thaliana]	RecName: Full=Bidirectional sugar transporter SWEET13 {ECO:0000303|PubMed:21107422}; Short=AtSWEET13 {ECO:0000303|PubMed:21107422}; AltName: Full=Protein SUGARS WILL EVENTUALLY BE EXPORTED TRANSPORTERS 13 {ECO:0000303|PubMed:21107422};	RecName: Full=Bidirectional sugar transporter SWEET {ECO:0000256|RuleBase:RU910715};	Multitransmembrane protein	GO:0016021,integral component of membrane; GO:0005887,integral component of plasma membrane; GO:0005886,plasma membrane; GO:1905201,gibberellin transmembrane transporter activity; GO:0008515,sucrose transmembrane transporter activity; GO:0051119,sugar transmembrane transporter activity; GO:0009901,anther dehiscence; GO:0052543,callose deposition in cell wall; GO:1905200,gibberellic acid transmemb…	PF03083.16:Sugar efflux transporter for intercellular exchange
AT5G52160	8.36	3.84	6.67	0	0	0	115	48	86	0	0	0	-8.85921	2.9412e-13	2.20813e-11	down	5	21195044	21195763	+	AT5G52160	protein_coding_gene	--	--	hypothetical protein AXX17_AT5G51050 [Arabidopsis thaliana]	RecName: Full=Stamen-specific protein FIL1; Flags: Precursor;	SubName: Full=Uncharacterized protein {ECO:0000313|EMBL:OAO89636.1};	--	GO:0005576,extracellular region	PF00234.22:Protease inhibitor/seed storage/LTP family
AT5G54060	1.7	1.24	1.59	3.99	3.66	3.68	56	37	49	118	108	118	1.2237	1.95734e-08	7.29604e-07	up	5	21936879	21938369	-	AT5G54060	protein_coding_gene	K17193 anthocyanidin 3-O-glucoside 2'''-O-xylosyltransferase [EC:2.4.2.51] | (RefSeq) UF3GT; UDP-glucose:flavonoid 3-o-glucosyltransferase (A)	ko00942: Anthocyanin biosynthesis	UDP-glucose:flavonoid 3-o-glucosyltransferase [Arabidopsis thaliana]	RecName: Full=Anthocyanidin 3-O-glucoside 2'''-O-xylosyltransferase; Short=A3G2''XylT; EC=2.4.2.51;	RecName: Full=Glycosyltransferase {ECO:0000256|RuleBase:RU362057}; EC=2.4.1.- {ECO:0000256|RuleBase:RU362057}; Flags: Fragment;	UDP-glucuronosyl and UDP-glucosyl transferase	GO:0043231,intracellular membrane-bounded organelle; GO:0102580,cyanidin 3-O-glucoside 2-O''-xylosyltransferase activity; GO:0080043,quercetin 3-O-glucosyltransferase activity; GO:0080044,quercetin 7-O-glucosyltransferase activity; GO:0035252,UDP-xylosyltransferase activity; GO:0009718,anthocyanin-containing compound biosynthetic process; GO:0071368,cellular response to cytokinin stimulus; GO:007…	PF00201.18:UDP-glucoronosyl and UDP-glucosyl transferase
AT5G54190	24.09	22.81	21.98	3.29	2.55	3.61	855	736	731	105	81	125	-2.95805	2.49932e-133	9.20448e-130	down	5	21990912	21992812	-	AT5G54190	protein_coding_gene	K00218 protochlorophyllide reductase [EC:1.3.1.33] | (RefSeq) PORA; protochlorophyllide oxidoreductase A (A)	ko00860: Porphyrin and chlorophyll metabolism	protochlorophyllide oxidoreductase A [Arabidopsis thaliana]	RecName: Full=Protochlorophyllide reductase A, chloroplastic; Short=PCR A; EC=1.3.1.33; AltName: Full=NADPH-protochlorophyllide oxidoreductase A; Short=POR A; Flags: Precursor;	RecName: Full=NADPH-protochlorophyllide oxidoreductase {ECO:0000256|RuleBase:RU365001}; EC=1.3.1.33 {ECO:0000256|RuleBase:RU365001};	Dehydrogenases with different specificities (related to short-chain alcohol dehydrogenases)	GO:0009507,chloroplast; GO:0009941,chloroplast envelope; GO:0009534,chloroplast thylakoid; GO:0016630,protochlorophyllide reductase activity; GO:0015995,chlorophyll biosynthetic process; GO:0009640,photomorphogenesis; GO:0015979,photosynthesis; GO:0009723,response to ethylene; GO:0009647,skotomorphogenesis	PF00106.25:short chain dehydrogenase
AT5G57550	5.87	7.82	4.94	1.95	1.67	1.45	137	166	108	41	35	33	-1.97376	1.26269e-16	1.53981e-14	down	5	23304888	23306421	-	AT5G57550	protein_coding_gene	K08235 xyloglucan:xyloglucosyl transferase [EC:2.4.1.207] | (RefSeq) XTH25; xyloglucan endotransglucosylase/hydrolase 25 (A)	--	xyloglucan endotransglucosylase/hydrolase 25 [Arabidopsis thaliana]	RecName: Full=Probable xyloglucan endotransglucosylase/hydrolase protein 25; Short=At-XTH25; Short=XTH-25; EC=2.4.1.207; Flags: Precursor;	RecName: Full=Xyloglucan endotransglucosylase/hydrolase {ECO:0000256|RuleBase:RU361120}; EC=2.4.1.207 {ECO:0000256|RuleBase:RU361120};	--	GO:0048046,apoplast; GO:0005618,cell wall; GO:0004553,hydrolase activity, hydrolyzing O-glycosyl compounds; GO:0016762,xyloglucan:xyloglucosyl transferase activity; GO:0071555,cell wall organization; GO:0009832,plant-type cell wall biogenesis; GO:0010411,xyloglucan metabolic process	PF00722.21:Glycosyl hydrolases family 16
AT5G57560	18.94	17.19	18.77	9.21	9.38	8.84	446	368	414	195	198	203	-1.09716	5.98106e-22	1.22373e-19	down	5	23307130	23308282	-	AT5G57560	protein_coding_gene	K14504 xyloglucan:xyloglucosyl transferase TCH4 [EC:2.4.1.207] | (RefSeq) TCH4; Xyloglucan endotransglucosylase/hydrolase family protein (A)	ko04075: Plant hormone signal transduction	Xyloglucan endotransglucosylase/hydrolase family protein [Arabidopsis thaliana]	RecName: Full=Xyloglucan endotransglucosylase/hydrolase protein 22; Short=At-XTH22; Short=XTH-22; EC=2.4.1.207; AltName: Full=Touch protein 4; Flags: Precursor;	RecName: Full=Xyloglucan endotransglucosylase/hydrolase {ECO:0000256|RuleBase:RU361120}; EC=2.4.1.207 {ECO:0000256|RuleBase:RU361120};	--	GO:0048046,apoplast; GO:0005618,cell wall; GO:0005794,Golgi apparatus; GO:0004553,hydrolase activity, hydrolyzing O-glycosyl compounds; GO:0016762,xyloglucan:xyloglucosyl transferase activity; GO:0042546,cell wall biogenesis; GO:0009664,plant-type cell wall organization; GO:0009733,response to auxin; GO:0009741,response to brassinosteroid; GO:0009409,response to cold; GO:0009408,response to heat;…	PF00722.21:Glycosyl hydrolases family 16
AT5G59305	2.12	1.52	2.16	0.82	0.51	0.66	23	15	22	8	5	7	-1.63839	0.00233731	0.021748	down	5	23923201	23923910	+	AT5G59305	protein_coding_gene	--	--	unknown, partial [Arabidopsis thaliana]	RecName: Full=CLAVATA3/ESR (CLE)-related protein 46; Contains: RecName: Full=CLE46p; Flags: Precursor;	SubName: Full=Uncharacterized protein {ECO:0000313|EMBL:OAO93690.1};	--	GO:0005615,extracellular space; GO:0045168,cell-cell signaling involved in cell fate commitment; GO:0007275,multicellular organism development	--
AT5G59330	0.43	1.53	0.69	4.52	5.01	3.07	4	13	6	38	42	28	2.17201	5.3372e-06	0.000117278	up	5	23931318	23931889	+	AT5G59330	protein_coding_gene	--	--	Bifunctional inhibitor/lipid-transfer protein/seed storage 2S albumin superfamily protein [Arabidopsis thaliana]	RecName: Full=Non-specific lipid-transfer protein 4; Short=LTP 4; Flags: Precursor;	SubName: Full=Bifunctional inhibitor/lipid-transfer protein/seed storage 2S albumin superfamily protein {ECO:0000313|EMBL:AED97172.1};	--	GO:0016020,membrane; GO:0008289,lipid binding; GO:0006869,lipid transport; GO:0009737,response to abscisic acid; GO:0009651,response to salt stress; GO:0009414,response to water deprivation	PF00234.22:Protease inhibitor/seed storage/LTP family
AT5G59820	2.33	2.45	2.55	1.86	0.5	1.2	42	40	43	30	8	21	-1.14594	0.00238347	0.0220882	down	5	24102972	24103787	+	AT5G59820	protein_coding_gene	--	--	C2H2-type zinc finger family protein [Arabidopsis thaliana]	RecName: Full=Zinc finger protein ZAT12; AltName: Full=Protein RESPONSIVE TO HIGH LIGHT 41;	SubName: Full=ZAT12 {ECO:0000313|EMBL:OAO93189.1};	FOG: Zn-finger	GO:0005634,nucleus; GO:0003700,DNA-binding transcription factor activity; GO:0046872,metal ion binding; GO:0043565,sequence-specific DNA binding; GO:0009631,cold acclimation; GO:0042538,hyperosmotic salinity response; GO:0009643,photosynthetic acclimation; GO:0010200,response to chitin; GO:0009409,response to cold; GO:0009408,response to heat; GO:0009416,response to light stimulus; GO:0006979,res…	PF13912.6:C2H2-type zinc finger
AT5G60100	1.14	0.52	0.63	2.11	1.46	1.67	56	23	29	93	64	80	1.08899	0.000149336	0.00217382	up	5	24197998	24201404	-	AT5G60100	protein_coding_gene	K12131 pseudo-response regulator 3 | (RefSeq) PRR3; pseudo-response regulator 3 (A)	ko04712: Circadian rhythm - plant	pseudo-response regulator 3 [Arabidopsis thaliana]	RecName: Full=Two-component response regulator-like APRR3; AltName: Full=Pseudo-response regulator 3;	SubName: Full=Pseudo-response regulator 3 {ECO:0000313|EMBL:AED97278.1};	GATA-4/5/6 transcription factors	GO:0005634,nucleus; GO:0000160,phosphorelay signal transduction system; GO:0006355,regulation of transcription, DNA-templated; GO:0048511,rhythmic process; GO:0006351,transcription, DNA-templated	PF00072.24:Response regulator receiver domain
AT5G60250	0.33	0.34	0.36	0.93	0.95	0.77	16	15	16	40	41	36	1.26243	0.000590963	0.00699357	up	5	24252158	24254849	+	AT5G60250	protein_coding_gene	K11968 ariadne-1 [EC:2.3.2.31] | (RefSeq) RING/U-box superfamily protein (A)	--	zinc finger (C3HC4-type RING finger) family protein [Arabidopsis thaliana]	RecName: Full=ATP-dependent RNA helicase DEAH12, chloroplastic; EC=3.6.4.13; Flags: Precursor;	RecName: Full=RING-type E3 ubiquitin transferase {ECO:0000256|SAAS:SAAS00970528}; EC=2.3.2.27 {ECO:0000256|SAAS:SAAS00970528};	Predicted E3 ubiquitin ligase	GO:0009507,chloroplast; GO:0005737,cytoplasm; GO:0005730,nucleolus; GO:0005524,ATP binding; GO:0004004,ATP-dependent RNA helicase activity; GO:0046872,metal ion binding; GO:0003723,RNA binding; GO:0006396,RNA processing	PF13456.6:Reverse transcriptase-like
AT5G61160	2.52	2.65	2.11	5.75	5.57	5.44	88	84	69	180	174	185	1.10533	1.14361e-10	5.76944e-09	up	5	24608724	24610304	+	AT5G61160	protein_coding_gene	K14329 agmatine coumaroyltransferase [EC:2.3.1.64 2.3.1.-] | (RefSeq) AACT1; anthocyanin 5-aromatic acyltransferase 1 (A)	ko00330: Arginine and proline metabolism	anthocyanin 5-aromatic acyltransferase 1 [Arabidopsis thaliana]	RecName: Full=Agmatine coumaroyltransferase {ECO:0000303|PubMed:19521717}; EC=2.3.1.64;	SubName: Full=AACT1 {ECO:0000313|EMBL:OAO93635.1};	--	GO:0047634,agmatine N4-coumaroyltransferase activity	PF02458.15:Transferase family
AT5G62080	5.7	3.55	5.58	0	0.08	0	83	47	76	0	1	0	-7.63043	3.12893e-10	1.4698e-08	down	5	24933471	24934445	-	AT5G62080	protein_coding_gene	--	--	Bifunctional inhibitor/lipid-transfer protein/seed storage 2S albumin superfamily protein [Arabidopsis thaliana]	RecName: Full=Tapetum-specific protein A9; Flags: Precursor;	SubName: Full=Uncharacterized protein {ECO:0000313|EMBL:OAO89665.1};	--	GO:0005576,extracellular region	PF00234.22:Protease inhibitor/seed storage/LTP family
AT5G62165	1.37	1.51	1.95	0.51	0.28	0.21	33	33	44	11	6	5	-2.37823	2.7619e-07	8.17647e-06	down	5	24964700	24968520	+	AT5G62165	protein_coding_gene	K09264 MADS-box transcription factor, plant | (RefSeq) AG; K-box region and MADS-box transcription factor family protein (A)	--	AGAMOUS-like 42 [Arabidopsis thaliana]	RecName: Full=MADS-box protein AGL42; AltName: Full=Protein AGAMOUS-LIKE 42; AltName: Full=Protein FOREVER YOUNG FLOWER {ECO:0000303|PubMed:21689171};	SubName: Full=MADS-box protein SOC1 {ECO:0000313|EMBL:JAU62377.1};	MADS box transcription factor	GO:0005634,nucleus; GO:0003700,DNA-binding transcription factor activity; GO:0046983,protein dimerization activity; GO:0000977,RNA polymerase II regulatory region sequence-specific DNA binding; GO:0009838,abscission; GO:0030154,cell differentiation; GO:0080187,floral organ senescence; GO:0010150,leaf senescence; GO:0045944,positive regulation of transcription by RNA polymerase II; GO:0009909,regu…	PF00319.18:SRF-type transcription factor (DNA-binding and dimerisation domain)
AT5G62360	7.13	8.52	8.68	18.72	16.53	19.25	128	139	146	302	266	337	1.07044	6.88675e-15	6.5706e-13	up	5	25040649	25041462	+	AT5G62360	protein_coding_gene	K01051 pectinesterase [EC:3.1.1.11] | (RefSeq) PME2; pectin methylesterase 2 (A)	ko00040: Pentose and glucuronate interconversions	Plant invertase/pectin methylesterase inhibitor superfamily protein [Arabidopsis thaliana]	RecName: Full=21 kDa protein; AltName: Full=1.2 protein; Flags: Precursor;	SubName: Full=Plant invertase/pectin methylesterase inhibitor superfamily protein {ECO:0000313|EMBL:AED97600.1}; SubName: Full=Putative DC1.2 homolog {ECO:0000313|EMBL:AAO41999.1}; SubName: Full=Ripening-related protein-like; contains similarity to pectinesterase {ECO:0000313|EMBL:BAA97200.1};	--	GO:0004857,enzyme inhibitor activity	PF04043.15:Plant invertase/pectin methylesterase inhibitor
AT5G64110	1.75	1.79	0.94	5.06	7.97	4.63	54	50	27	140	220	139	1.88675	8.00564e-07	2.14579e-05	up	5	25654074	25656030	-	AT5G64110	protein_coding_gene	K00430 peroxidase [EC:1.11.1.7] | (RefSeq) Peroxidase superfamily protein (A)	ko00940: Phenylpropanoid biosynthesis	Peroxidase superfamily protein [Arabidopsis thaliana]	RecName: Full=Peroxidase 70; Short=Atperox P70; EC=1.11.1.7; AltName: Full=ATP45; Flags: Precursor;	RecName: Full=Peroxidase {ECO:0000256|RuleBase:RU362060, ECO:0000256|SAAS:SAAS00709852}; EC=1.11.1.7 {ECO:0000256|RuleBase:RU362060, ECO:0000256|SAAS:SAAS00709852};	--	GO:0005576,extracellular region; GO:0016020,membrane; GO:0009505,plant-type cell wall; GO:0009506,plasmodesma; GO:0020037,heme binding; GO:0046872,metal ion binding; GO:0004601,peroxidase activity; GO:0042744,hydrogen peroxide catabolic process; GO:0009664,plant-type cell wall organization; GO:0006979,response to oxidative stress	PF00141.23:Peroxidase
ATCG00065	0	0.88	1.7	11.07	12.43	13.05	0	2	4	25	28	32	3.7604	1.73839e-07	5.42553e-06	up	chloroplast	69611	69724	-	ATCG00065	protein_coding_gene	K02950 small subunit ribosomal protein S12 | (RefSeq) rps12; ribosomal protein S12 (A)	ko03010: Ribosome	ribosomal protein S12 (chloroplast) [Alyssum desertorum]	RecName: Full=30S ribosomal protein S12, chloroplastic;	SubName: Full=Ribosomal protein S12 {ECO:0000313|EMBL:AQZ25103.1};	Mitochondrial/chloroplast ribosomal protein S12	GO:0009507,chloroplast; GO:0015935,small ribosomal subunit; GO:0019843,rRNA binding; GO:0003735,structural constituent of ribosome; GO:0006412,translation	--
ATCG00170	1.3	1.05	1.25	2.44	4.15	3.08	118	87	107	200	339	274	1.33307	2.94994e-13	2.20813e-11	up	chloroplast	15938	20068	-	ATCG00170	protein_coding_gene	K03046 DNA-directed RNA polymerase subunit beta' [EC:2.7.7.6] | (RefSeq) rpoC2; RNA polymerase beta'' chain (A)	ko03020: RNA polymerase	RNA polymerase beta' subunit-2 (chloroplast) [Arabidopsis suecica]	RecName: Full=DNA-directed RNA polymerase subunit beta'' {ECO:0000255|HAMAP-Rule:MF_01324}; EC=2.7.7.6 {ECO:0000255|HAMAP-Rule:MF_01324}; AltName: Full=PEP {ECO:0000255|HAMAP-Rule:MF_01324}; AltName: Full=Plastid-encoded RNA polymerase subunit beta'' {ECO:0000255|HAMAP-Rule:MF_01324}; Short=RNA polymerase subunit beta'' {ECO:0000255|HAMAP-Rule:MF_01324};	RecName: Full=DNA-directed RNA polymerase subunit beta'' {ECO:0000256|HAMAP-Rule:MF_01324}; EC=2.7.7.6 {ECO:0000256|HAMAP-Rule:MF_01324}; AltName: Full=PEP {ECO:0000256|HAMAP-Rule:MF_01324}; AltName: Full=Plastid-encoded RNA polymerase subunit beta'' {ECO:0000256|HAMAP-Rule:MF_01324}; Short=RNA polymerase subunit beta'' {ECO:0000256|HAMAP-Rule:MF_01324};	--	GO:0009507,chloroplast; GO:0009570,chloroplast stroma; GO:0000428,DNA-directed RNA polymerase complex; GO:0009295,nucleoid; GO:0003677,DNA binding; GO:0003899,DNA-directed 5'-3' RNA polymerase activity; GO:0006351,transcription, DNA-templated	PF04998.17:RNA polymerase Rpb1, domain 5
ATCG00180	3.22	2.76	3.46	7.88	9.29	9.56	145	113	146	319	375	420	1.40711	1.00132e-24	2.63404e-22	up	chloroplast	20251	23084	-	ATCG00180	protein_coding_gene	K03046 DNA-directed RNA polymerase subunit beta' [EC:2.7.7.6] | (RefSeq) rpoC1; RNA polymerase beta' chain (A)	ko03020: RNA polymerase	RNA polymerase beta' subunit [Arabidopsis thaliana]	RecName: Full=DNA-directed RNA polymerase subunit beta' {ECO:0000255|HAMAP-Rule:MF_01323}; EC=2.7.7.6 {ECO:0000255|HAMAP-Rule:MF_01323}; AltName: Full=PEP {ECO:0000255|HAMAP-Rule:MF_01323}; AltName: Full=Plastid-encoded RNA polymerase subunit beta' {ECO:0000255|HAMAP-Rule:MF_01323}; Short=RNA polymerase subunit beta' {ECO:0000255|HAMAP-Rule:MF_01323};	RecName: Full=DNA-directed RNA polymerase subunit beta' {ECO:0000256|HAMAP-Rule:MF_01323}; AltName: Full=PEP {ECO:0000256|HAMAP-Rule:MF_01323}; AltName: Full=Plastid-encoded RNA polymerase subunit beta' {ECO:0000256|HAMAP-Rule:MF_01323}; Short=RNA polymerase subunit beta' {ECO:0000256|HAMAP-Rule:MF_01323};	--	GO:0009507,chloroplast; GO:0009295,nucleoid; GO:0003677,DNA binding; GO:0003899,DNA-directed 5'-3' RNA polymerase activity; GO:0006351,transcription, DNA-templated	PF04997.12:RNA polymerase Rpb1, domain 1
ATCG00190	7.86	6.94	8.21	24.02	20.29	19.88	558	448	546	1532	1291	1376	1.38219	3.04711e-60	3.1172e-57	up	chloroplast	23111	26329	-	ATCG00190	protein_coding_gene	K03043 DNA-directed RNA polymerase subunit beta [EC:2.7.7.6] | (RefSeq) rpoB; RNA polymerase beta chain (A)	ko03020: RNA polymerase	RPOB [Arabidopsis thaliana]	RecName: Full=DNA-directed RNA polymerase subunit beta {ECO:0000255|HAMAP-Rule:MF_01321}; EC=2.7.7.6 {ECO:0000255|HAMAP-Rule:MF_01321}; AltName: Full=PEP {ECO:0000255|HAMAP-Rule:MF_01321}; AltName: Full=Plastid-encoded RNA polymerase subunit beta {ECO:0000255|HAMAP-Rule:MF_01321}; Short=RNA polymerase subunit beta {ECO:0000255|HAMAP-Rule:MF_01321};	RecName: Full=DNA-directed RNA polymerase subunit beta {ECO:0000256|RuleBase:RU363031}; EC=2.7.7.6 {ECO:0000256|RuleBase:RU363031};	RNA polymerase II, second largest subunit	GO:0009507,chloroplast; GO:0000428,DNA-directed RNA polymerase complex; GO:0009295,nucleoid; GO:0003677,DNA binding; GO:0003899,DNA-directed 5'-3' RNA polymerase activity; GO:0032549,ribonucleoside binding; GO:0006354,DNA-templated transcription, elongation	PF00562.28:RNA polymerase Rpb2, domain 6
ATCG00670	5.99	6.67	6.23	35.95	25.85	31.71	78	79	76	421	302	403	2.21279	1.96965e-45	1.57692e-42	up	chloroplast	69910	71882	-	ATCG00670	protein_coding_gene	K01358 ATP-dependent Clp protease, protease subunit [EC:3.4.21.92] | (RefSeq) clpP; ATP-dependent Clp protease proteolytic subunit (A)	--	ATP-dependent Clp protease proteolytic subunit [Arabidopsis thaliana]	RecName: Full=ATP-dependent Clp protease proteolytic subunit {ECO:0000255|HAMAP-Rule:MF_00444}; EC=3.4.21.92 {ECO:0000255|HAMAP-Rule:MF_00444}; AltName: Full=Endopeptidase Clp {ECO:0000255|HAMAP-Rule:MF_00444};	RecName: Full=Endopeptidase Clp {ECO:0000256|HAMAP-Rule:MF_00444}; EC=3.4.21.92 {ECO:0000256|HAMAP-Rule:MF_00444}; AltName: Full=Endopeptidase Clp {ECO:0000256|HAMAP-Rule:MF_00444};	ATP-dependent Clp protease, proteolytic subunit	GO:0009570,chloroplast stroma; GO:0004252,serine-type endopeptidase activity	PF00574.23:Clp protease
ATCG00770	4.14	1.36	3.83	6.73	8	6.43	37	11	32	54	64	56	1.07959	0.00112621	0.0119942	up	chloroplast	80068	80472	-	ATCG00770	protein_coding_gene	K02994 small subunit ribosomal protein S8 | (RefSeq) rps8; 30S ribosomal protein S8 (A)	ko03010: Ribosome	ribosomal protein S8 (plastid) [Cardamine oligosperma]	RecName: Full=30S ribosomal protein S8, chloroplastic;	RecName: Full=30S ribosomal protein S8, chloroplastic {ECO:0000256|HAMAP-Rule:MF_01302};	40S ribosomal protein S15/S22	GO:0009507,chloroplast; GO:0005840,ribosome; GO:0019843,rRNA binding; GO:0003735,structural constituent of ribosome; GO:0006412,translation	PF00410.19:Ribosomal protein S8
ATCG00780	4.18	7.3	6.3	17.91	14.67	13.23	34	54	48	131	107	105	1.27363	6.18391e-08	2.11655e-06	up	chloroplast	80696	81064	-	ATCG00780	protein_coding_gene	K02874 large subunit ribosomal protein L14 | (RefSeq) rpl14; 50S ribosomal protein L14 (A)	ko03010: Ribosome	ribosomal protein L14 [Arabidopsis thaliana]	RecName: Full=50S ribosomal protein L14, chloroplastic {ECO:0000255|HAMAP-Rule:MF_01367};	RecName: Full=50S ribosomal protein L14, chloroplastic {ECO:0000256|HAMAP-Rule:MF_01367};	60S ribosomal protein L14/L17/L23	GO:0009507,chloroplast; GO:0015934,large ribosomal subunit; GO:0019843,rRNA binding; GO:0003735,structural constituent of ribosome; GO:0006412,translation	PF00238.19:Ribosomal protein L14p/L23e
ATCG00790	11.9	12.23	12.22	28.94	25.55	24.28	107	100	103	234	206	213	1.01934	4.0201e-11	2.15192e-09	up	chloroplast	81189	82652	-	ATCG00790	protein_coding_gene	K02878 large subunit ribosomal protein L16 | (RefSeq) rpl16; ribosomal protein L16 (A)	ko03010: Ribosome	ribosomal protein L16 [Arabidopsis thaliana]	RecName: Full=50S ribosomal protein L16, chloroplastic {ECO:0000255|HAMAP-Rule:MF_01342};	RecName: Full=50S ribosomal protein L16, chloroplastic {ECO:0000256|RuleBase:RU004415};	Mitochondrial ribosomal protein L16	GO:0009507,chloroplast; GO:0005840,ribosome; GO:0019843,rRNA binding; GO:0003735,structural constituent of ribosome; GO:0006412,translation	PF00252.18:Ribosomal protein L16p/L10e
novel.73	0.672419	0.352401	0.797079	1.97363	1.27985	1.14364	35	17	38	90	58	57	1.14046	0.000235667	0.00321927	up	4	15117808	15118443	-	--	--	--	--	hypothetical protein AT4G31073 [Arabidopsis thaliana]	--	SubName: Full=Uncharacterized protein {ECO:0000313|EMBL:ANM67010.1};	--	--	--
novel.46	0.199682	0.260499	0.323471	0.704125	0.912295	1.19807	12	15	19	38	49	70	1.70395	2.79519e-06	6.55677e-05	up	3	1964981	1965648	.	--	--	--	--	--	--	--	--	--	--
novel.31	0.720799	1.38551	0.423496	2.54384	1.37255	1.92152	22	38	12	69	37	57	1.11002	0.00231963	0.0216491	up	2	6503131	6503607	+	--	--	K11797 PH-interacting protein | (RefSeq) WD40/YVTN repeat and Bromo-WDR9-I-like domain-containing protein (A)	--	hypothetical protein SETIT_033876mg [Setaria italica]	--	SubName: Full=Uncharacterized protein {ECO:0000313|EMBL:KQK91207.1, ECO:0000313|EnsemblPlants:Si033876m};	Uncharacterized conserved protein, contains WD40 repeat and BROMO domains	--	--
novel.68	14.6142	16.9694	16.1049	0	0	0.085882	951	1002	977	0	0	6	-9.03454	2.49559e-15	2.49749e-13	down	4	7895722	7898487	-	--	--	--	--	hypothetical protein AT4G13577 [Arabidopsis thaliana]	--	SubName: Full=Uncharacterized protein {ECO:0000313|EMBL:ANM66261.1};	--	--	--
novel.6	1.00659	1.18958	1.1057	0.209352	0.261923	0.04824	86	93	88	16	20	4	-2.77776	2.87728e-07	8.49074e-06	down	1	7765721	7766672	.	--	--	--	--	F2E2.10 [Arabidopsis thaliana]	--	SubName: Full=F2E2.10 {ECO:0000313|EMBL:AAF86547.1};	--	GO:0016021,integral component of membrane	--
novel.83	3.87366	3.32944	3.6567	1.58474	1.64752	1.29971	359	280	316	132	137	117	-1.35763	1.33458e-22	2.9256e-20	down	5	7420271	7421736	+	--	--	--	--	--	--	--	--	--	--
novel.52	0.833245	1.83548	2.06175	3.04045	3.75138	3.98079	52	104	120	170	210	241	1.09449	0.00529726	0.0413847	up	3	11482157	11482851	+	--	--	--	--	--	--	--	--	--	--
novel.18	12.9588	10.3866	11.0589	0	0	0.205607	515	375	410	0	0	8	-7.45369	6.1368e-07	1.69466e-05	down	1	28515250	28515903	-	--	--	--	--	T4O12.16 [Arabidopsis thaliana]	--	SubName: Full=T4O12.16 {ECO:0000313|EMBL:AAF26760.1};	--	--	--

## Sheet: Supplementary Table S5
Supplementary Table S5 GO classification of the DEGs.
Ontology	ID	Description	Count	GeneRatio	geneID
Biological process	GO:0000003	reproduction	16	16/254	AT1G24260/AT1G69120/AT1G71890/AT2G16910/AT2G21650/AT2G27660/AT2G39510/AT2G41260/AT2G41850/AT3G55220/AT4G14080/AT4G22950/AT5G23660/AT5G27230/AT5G50800/AT5G62165
Biological process	GO:0008152	metabolic process	98	98/254	AT1G02190/AT1G02220/AT1G05675/AT1G06090/AT1G07050/AT1G15040/AT1G24260/AT1G24793/AT1G31950/AT1G33430/AT1G43800/AT1G44970/AT1G47510/AT1G52830/AT1G56650/AT1G58300/AT1G61810/AT1G62720/AT1G62940/AT1G66390/AT1G66570/AT1G67980/AT1G69120/AT1G71890/AT1G74890/AT1G79680/AT2G01890/AT2G16910/AT2G18120/AT2G19800/AT2G21650/AT2G29490/AT2G32550/AT2G33160/AT2G36780/AT2G37770/AT2G38240/AT2G39030/AT2G41850/AT2G45220…
Biological process	GO:0001906	cell killing	6	6/254	AT2G26010/AT2G26020/AT3G05727/AT3G59930/AT5G44420/AT5G44430
Biological process	GO:0002376	immune system process	8	8/254	AT2G19970/AT2G20142/AT3G01420/AT3G26830/AT3G52130/AT3G57260/AT5G15500/AT5G44420
Biological process	GO:0040007	growth	6	6/254	AT1G35140/AT1G75750/AT2G17500/AT2G27660/AT3G20470/AT5G50800
Biological process	GO:0009987	cellular process	110	110/254	AT1G02220/AT1G06090/AT1G07050/AT1G11070/AT1G15040/AT1G20350/AT1G22990/AT1G24260/AT1G24793/AT1G26380/AT1G31950/AT1G33430/AT1G43800/AT1G44970/AT1G45545/AT1G47510/AT1G52830/AT1G56650/AT1G58300/AT1G59218/AT1G62720/AT1G62940/AT1G65970/AT1G66090/AT1G66390/AT1G66570/AT1G67980/AT1G69120/AT1G71890/AT1G73260/AT1G74890/AT1G75750/AT1G79680/AT2G01890/AT2G16910/AT2G17500/AT2G18120/AT2G19800/AT2G20142/AT2G21650…
Biological process	GO:0022414	reproductive process	16	16/254	AT1G24260/AT1G69120/AT1G71890/AT2G16910/AT2G21650/AT2G27660/AT2G39510/AT2G41260/AT2G41850/AT3G55220/AT4G14080/AT4G22950/AT5G23660/AT5G27230/AT5G50800/AT5G62165
Biological process	GO:0023052	signaling	20	20/254	AT1G52830/AT1G56650/AT1G59218/AT1G66090/AT1G74890/AT1G75750/AT1G79680/AT2G17500/AT2G18120/AT2G20142/AT2G29110/AT2G38240/AT3G16360/AT3G52130/AT4G14370/AT5G11190/AT5G13330/AT5G25390/AT5G59305/AT5G60100
Biological process	GO:0032501	multicellular organismal process	35	35/254	AT1G15040/AT1G17020/AT1G24260/AT1G52830/AT1G60190/AT1G62720/AT1G62940/AT1G69120/AT1G71890/AT2G16910/AT2G17500/AT2G18120/AT2G21650/AT2G27660/AT2G33847/AT2G39510/AT2G41260/AT2G41850/AT3G20470/AT3G55220/AT4G10500/AT4G14080/AT4G18425/AT4G22485/AT4G22505/AT4G22513/AT4G22517/AT4G22520/AT4G22950/AT5G23660/AT5G27230/AT5G50800/AT5G54190/AT5G59305/AT5G62165
Biological process	GO:0032502	developmental process	41	41/254	AT1G15040/AT1G17020/AT1G24260/AT1G52830/AT1G56650/AT1G60190/AT1G62720/AT1G62940/AT1G66390/AT1G69120/AT1G71890/AT1G75750/AT2G16910/AT2G17500/AT2G18120/AT2G21650/AT2G27660/AT2G29350/AT2G33847/AT2G39510/AT2G41260/AT2G41850/AT3G20470/AT3G55220/AT3G55500/AT4G10500/AT4G14080/AT4G18425/AT4G22485/AT4G22505/AT4G22513/AT4G22517/AT4G22520/AT4G22950/AT5G05340/AT5G23660/AT5G27230/AT5G50800/AT5G54190/AT5G59305…
Biological process	GO:0040011	locomotion	1	1/254	AT2G27660
Biological process	GO:0048511	rhythmic process	1	1/254	AT5G60100
Biological process	GO:0048518	positive regulation of biological process	9	9/254	AT1G24260/AT1G56650/AT1G69120/AT3G20470/AT4G22950/AT5G05340/AT5G13330/AT5G49520/AT5G62165
Biological process	GO:0048519	negative regulation of biological process	2	2/254	AT2G32550/AT4G13570
Biological process	GO:0050789	regulation of biological process	41	41/254	AT1G07050/AT1G15040/AT1G24260/AT1G52830/AT1G56650/AT1G59218/AT1G60190/AT1G65970/AT1G66090/AT1G66390/AT1G69120/AT1G74890/AT1G75750/AT1G79680/AT2G16910/AT2G17500/AT2G18120/AT2G20142/AT2G27660/AT2G29110/AT2G32550/AT2G38240/AT3G09940/AT3G16360/AT3G20470/AT3G26830/AT3G46080/AT3G52130/AT3G62960/AT4G13570/AT4G14370/AT4G22950/AT4G34400/AT5G05340/AT5G11190/AT5G13330/AT5G20230/AT5G25390/AT5G49520/AT5G60100…
Biological process	GO:0050896	response to stimulus	90	90/254	AT1G01680/AT1G14870/AT1G22990/AT1G26380/AT1G35140/AT1G44970/AT1G47510/AT1G51890/AT1G52830/AT1G56650/AT1G59218/AT1G66090/AT1G66390/AT1G70850/AT1G73260/AT1G74890/AT1G75750/AT1G79680/AT2G17500/AT2G18120/AT2G19190/AT2G19970/AT2G20142/AT2G21650/AT2G26010/AT2G26020/AT2G27660/AT2G29110/AT2G29350/AT2G29490/AT2G29500/AT2G37770/AT2G38240/AT2G39030/AT2G39510/AT2G45220/AT3G01420/AT3G05727/AT3G09940/AT3G16360…
Biological process	GO:0051179	localization	14	14/254	AT1G05370/AT1G07050/AT1G20350/AT1G22990/AT1G45545/AT2G29110/AT2G39510/AT3G22600/AT3G52130/AT5G01870/AT5G20230/AT5G23660/AT5G50800/AT5G59330
Biological process	GO:0051704	multi-organism process	32	32/254	AT1G51890/AT1G56650/AT1G66090/AT1G73260/AT1G79680/AT2G19190/AT2G19970/AT2G26010/AT2G26020/AT2G27660/AT2G29350/AT2G45220/AT3G01420/AT3G05727/AT3G09940/AT3G26830/AT3G51860/AT3G52130/AT3G55220/AT3G57260/AT3G59930/AT4G10500/AT4G14370/AT4G15210/AT4G23310/AT4G37370/AT4G37990/AT5G14180/AT5G20230/AT5G44420/AT5G44430/AT5G49520
Biological process	GO:0065007	biological regulation	47	47/254	AT1G07050/AT1G15040/AT1G22990/AT1G24260/AT1G52830/AT1G56650/AT1G59218/AT1G60190/AT1G65970/AT1G66090/AT1G66390/AT1G69120/AT1G74890/AT1G75750/AT1G79680/AT2G16910/AT2G17500/AT2G18120/AT2G20142/AT2G27660/AT2G29110/AT2G32550/AT2G38240/AT2G39510/AT3G09940/AT3G16360/AT3G20470/AT3G26830/AT3G44300/AT3G46080/AT3G51860/AT3G52130/AT3G62960/AT4G10500/AT4G13570/AT4G14370/AT4G22950/AT4G34400/AT5G05340/AT5G11190…
Biological process	GO:0071840	cellular component organization or biogenesis	22	22/254	AT1G11070/AT1G20350/AT1G45545/AT1G62940/AT1G75750/AT2G27660/AT2G33160/AT2G33847/AT2G41850/AT2G45220/AT3G16120/AT3G20470/AT3G55500/AT4G13570/AT4G14080/AT4G15320/AT4G18425/AT5G23660/AT5G50800/AT5G57550/AT5G57560/AT5G64110
Biological process	GO:0098754	detoxification	3	3/254	AT1G22990/AT1G56650/AT2G29490
Cellular component	GO:0016020	membrane	68	68/254	AT1G02190/AT1G05370/AT1G06090/AT1G11070/AT1G14870/AT1G20350/AT1G22990/AT1G26380/AT1G31950/AT1G32350/AT1G33430/AT1G35230/AT1G43800/AT1G47510/AT1G51860/AT1G51890/AT1G59218/AT1G65845/AT1G66570/AT1G71890/AT1G79680/AT2G04495/AT2G17500/AT2G18690/AT2G19190/AT2G29110/AT2G31945/AT2G37720/AT2G39510/AT2G45220/AT2G45570/AT3G11430/AT3G13950/AT3G18250/AT3G22600/AT3G22910/AT3G26830/AT3G28500/AT3G44300/AT3G45970…
Cellular component	GO:0005576	extracellular region	43	43/254	AT1G26380/AT1G26420/AT1G30700/AT1G30720/AT1G35140/AT1G44970/AT1G75750/AT2G01890/AT2G19970/AT2G20870/AT2G26010/AT2G26020/AT2G33160/AT2G41850/AT2G45220/AT3G05727/AT3G22600/AT3G45970/AT3G52130/AT3G55500/AT3G57260/AT3G59930/AT4G22485/AT4G22505/AT4G22513/AT4G22517/AT4G22520/AT4G25000/AT4G30140/AT5G04200/AT5G05340/AT5G14180/AT5G38420/AT5G38930/AT5G38940/AT5G44420/AT5G44430/AT5G52160/AT5G57550/AT5G57560…
Cellular component	GO:0005623	cell	141	141/254	AT1G02190/AT1G02220/AT1G05340/AT1G05370/AT1G05675/AT1G06090/AT1G07050/AT1G11070/AT1G14870/AT1G20350/AT1G22990/AT1G24260/AT1G24793/AT1G26380/AT1G26420/AT1G30700/AT1G30720/AT1G31950/AT1G32350/AT1G33430/AT1G35140/AT1G35230/AT1G43800/AT1G45545/AT1G47510/AT1G51890/AT1G52830/AT1G56650/AT1G58300/AT1G59218/AT1G60190/AT1G62720/AT1G62940/AT1G65970/AT1G66390/AT1G66570/AT1G67980/AT1G69120/AT1G71890/AT1G73260…
Cellular component	GO:0009295	nucleoid	3	3/254	ATCG00170/ATCG00180/ATCG00190
Cellular component	GO:0030054	cell junction	4	4/254	AT1G71890/AT3G45970/AT3G52130/AT5G64110
Cellular component	GO:0031974	membrane-enclosed lumen	2	2/254	AT4G13570/AT5G60250
Cellular component	GO:0032991	protein-containing complex	13	13/254	AT1G20350/AT2G32550/AT3G13120/AT3G16120/AT3G28500/AT4G13570/AT5G38420/ATCG00065/ATCG00170/ATCG00190/ATCG00770/ATCG00780/ATCG00790
Cellular component	GO:0043226	organelle	91	91/254	AT1G02190/AT1G02220/AT1G05340/AT1G05370/AT1G05675/AT1G06090/AT1G07050/AT1G11070/AT1G20350/AT1G24260/AT1G24793/AT1G26380/AT1G32350/AT1G33430/AT1G35140/AT1G43800/AT1G52830/AT1G56650/AT1G58300/AT1G60190/AT1G62720/AT1G62940/AT1G66390/AT1G69120/AT1G73260/AT1G74890/AT2G16910/AT2G17500/AT2G18120/AT2G21650/AT2G32550/AT2G33847/AT2G36780/AT2G37720/AT2G37770/AT2G39030/AT2G41260/AT2G47750/AT3G01420/AT3G13120…
Cellular component	GO:0044421	extracellular region part	3	3/254	AT1G35140/AT4G30140/AT5G59305
Cellular component	GO:0044422	organelle part	26	26/254	AT1G02190/AT1G05370/AT1G06090/AT1G11070/AT1G20350/AT1G32350/AT1G33430/AT2G17500/AT2G47750/AT3G13120/AT3G16120/AT3G28500/AT3G51860/AT4G13570/AT4G15320/AT4G15610/AT4G18425/AT4G35810/AT5G25260/AT5G38420/AT5G54190/AT5G60250/ATCG00065/ATCG00170/ATCG00670/ATCG00780
Cellular component	GO:0044425	membrane part	52	52/254	AT1G02190/AT1G06090/AT1G14870/AT1G20350/AT1G32350/AT1G33430/AT1G35230/AT1G51860/AT1G51890/AT1G65845/AT1G66570/AT1G71890/AT1G79680/AT2G04495/AT2G17500/AT2G18690/AT2G19190/AT2G29110/AT2G31945/AT2G37720/AT2G39510/AT2G45570/AT3G11430/AT3G13950/AT3G18250/AT3G22600/AT3G22910/AT3G26830/AT3G45970/AT3G48280/AT3G48640/AT3G51860/AT3G57260/AT4G14080/AT4G15320/AT4G15610/AT4G18425/AT4G21680/AT4G23310/AT4G28040…
Cellular component	GO:0044464	cell part	141	141/254	AT1G02190/AT1G02220/AT1G05340/AT1G05370/AT1G05675/AT1G06090/AT1G07050/AT1G11070/AT1G14870/AT1G20350/AT1G22990/AT1G24260/AT1G24793/AT1G26380/AT1G26420/AT1G30700/AT1G30720/AT1G31950/AT1G32350/AT1G33430/AT1G35140/AT1G35230/AT1G43800/AT1G45545/AT1G47510/AT1G51890/AT1G52830/AT1G56650/AT1G58300/AT1G59218/AT1G60190/AT1G62720/AT1G62940/AT1G65970/AT1G66390/AT1G66570/AT1G67980/AT1G69120/AT1G71890/AT1G73260…
Cellular component	GO:0055044	symplast	4	4/254	AT1G71890/AT3G45970/AT3G52130/AT5G64110
Cellular component	GO:0099080	supramolecular complex	1	1/254	AT3G16120
Molecular function	GO:0140110	transcription regulator activity	17	17/254	AT1G02220/AT1G24260/AT1G52830/AT1G56650/AT1G66390/AT1G69120/AT2G16910/AT2G21650/AT3G46080/AT4G22950/AT5G11190/AT5G13330/AT5G24110/AT5G25390/AT5G49520/AT5G59820/AT5G62165
Molecular function	GO:0003824	catalytic activity	94	94/254	AT1G01680/AT1G02190/AT1G05675/AT1G06090/AT1G15040/AT1G15125/AT1G17020/AT1G24090/AT1G24793/AT1G26380/AT1G26420/AT1G30700/AT1G30720/AT1G31950/AT1G32350/AT1G33430/AT1G43800/AT1G44970/AT1G47510/AT1G51860/AT1G51890/AT1G58300/AT1G60190/AT1G61810/AT1G62720/AT1G62940/AT1G65970/AT1G67980/AT1G79680/AT1G80160/AT2G01890/AT2G19190/AT2G19800/AT2G27660/AT2G29350/AT2G29490/AT2G33160/AT2G36780/AT2G37770/AT2G38240…
Molecular function	GO:0045735	nutrient reservoir activity	3	3/254	AT5G24780/AT5G38930/AT5G38940
Molecular function	GO:0005198	structural molecule activity	7	7/254	AT3G13120/AT3G20470/AT3G28500/ATCG00065/ATCG00770/ATCG00780/ATCG00790
Molecular function	GO:0005215	transporter activity	11	11/254	AT1G66570/AT1G71890/AT2G17500/AT2G29110/AT2G39510/AT3G22910/AT3G51860/AT4G21680/AT4G28040/AT5G23660/AT5G50800
Molecular function	GO:0005488	binding	95	95/254	AT1G02190/AT1G02220/AT1G15125/AT1G17020/AT1G22990/AT1G24090/AT1G24260/AT1G24793/AT1G26380/AT1G26420/AT1G30700/AT1G30720/AT1G31950/AT1G32350/AT1G43800/AT1G44970/AT1G51860/AT1G51890/AT1G56650/AT1G58300/AT1G59218/AT1G62720/AT1G62940/AT1G66090/AT1G66390/AT1G67980/AT1G69120/AT1G79680/AT2G01890/AT2G16910/AT2G18120/AT2G19190/AT2G19800/AT2G20142/AT2G21650/AT2G33160/AT2G37770/AT2G38240/AT2G45570/AT3G01420…
Molecular function	GO:0016209	antioxidant activity	6	6/254	AT1G44970/AT1G65970/AT2G27660/AT3G01420/AT5G05340/AT5G64110
Molecular function	GO:0098772	molecular function regulator	4	4/254	AT1G73260/AT2G45220/AT5G43580/AT5G62360
Molecular function	GO:0060089	molecular transducer activity	2	2/254	AT1G74890/AT2G29110

## Sheet: Supplementary Table S6
Supplementary Table S6 KEGG enrichment analysis of DEGs.
#Kegg_pathway	ko_id	Cluter_frequency	Genome_frequency	P-value	Corrected_P-value	GeneID	KEGG Orthology
Phenylpropanoid biosynthesis	ko00940	12 out of 92 13.0434782608696%	267 out of 7967 3.35132421237605%	5.21262e-05	0.00244993	AT4G37990;AT5G05340;AT5G64110;AT1G44970;AT1G67980;AT3G60140;AT1G62940;AT1G61810;AT1G26380;AT1G26420;AT1G30700;AT1G30720	K00083+K00430+K00430+K00430+K00588+K01188+K01904+K05350+K22395+K22395+K22395+K22395
RNA polymerase	ko03020	3 out of 92 3.26086956521739%	48 out of 7967 0.60248525166311%	0.0177238	0.83302	ATCG00190;ATCG00170;ATCG00180	K03043+K03046+K03046
Biosynthesis of secondary metabolites	ko01110	27 out of 92 29.3478260869565%	1634 out of 7967 20.5096021086984%	0.0272923	1	AT2G37770;AT4G37990;AT5G54190;AT5G38710;AT5G05340;AT5G64110;AT1G44970;AT1G67980;AT4G25000;AT4G15210;AT3G60140;AT5G38420;AT3G45130;AT1G62940;AT3G47340;AT2G38240;AT1G61810;AT2G29350;AT3G46690;AT2G36780;AT3G11430;AT1G02190;AT1G58300;AT1G26380;AT1G26420;AT1G30700;AT1G30720	K00002+K00083+K00218+K00318+K00430+K00430+K00430+K00588+K01176+K01177+K01188+K01602+K01852+K01904+K01953+K05277+K05350+K08081+K13493+K13496+K13508+K15404+K21480+K22395+K22395+K22395+K22395
Arginine and proline metabolism	ko00330	3 out of 92 3.26086956521739%	76 out of 7967 0.953934981799925%	0.057311	1	AT5G38710;AT4G35810;AT5G61160	K00318+K00472+K14329
MAPK signaling pathway - plant	ko04016	12 out of 92 13.0434782608696%	647 out of 7967 8.12099912137568%	0.0678543	1	AT2G16910;AT5G49520;AT2G19970;AT2G19190;AT1G51860;AT1G51890;AT3G26830;AT2G26010;AT2G26020;AT5G44420;AT5G44430;AT5G24780	K13422+K13424+K13449+K16224+K16224+K16224+K20559+K20727+K20727+K20727+K20727+K20728
Cyanoamino acid metabolism	ko00460	3 out of 92 3.26086956521739%	86 out of 7967 1.07945274256307%	0.0769552	1	AT3G60140;AT3G44300;AT1G61810	K01188+K01501+K05350
Pentose and glucuronate interconversions	ko00040	5 out of 92 5.43478260869565%	206 out of 7967 2.58566587172085%	0.0894192	1	AT2G37770;AT2G45220;AT5G62360;AT2G41850;AT2G33160	K00002+K01051+K01051+K01184+K01213
Starch and sucrose metabolism	ko00500	6 out of 92 6.52173913043478%	270 out of 7967 3.388979540605%	0.0915257	1	AT4G25000;AT4G15210;AT3G60140;AT1G61810;AT3G57260;AT4G14080	K01176+K01177+K01188+K05350+K19891+K19891
Plant-pathogen interaction	ko04626	15 out of 92 16.304347826087%	913 out of 7967 11.4597715576754%	0.100135	1	AT5G49520;AT4G23310;AT1G79680;AT3G29000;AT4G37010;AT5G39670;AT2G19970;AT1G59218;AT2G19190;AT1G51860;AT1G51890;AT5G24110;AT2G20142;AT4G14370;AT1G66090	K13424+K13430+K13430+K13448+K13448+K13448+K13449+K13457+K16224+K16224+K16224+K16225+K16226+K16226+K16226
Flavonoid biosynthesis	ko00941	2 out of 92 2.17391304347826%	61 out of 7967 0.765658340655203%	0.156317	1	AT1G67980;AT2G38240	K00588+K05277
Metabolic pathways	ko01100	40 out of 92 43.4782608695652%	3019 out of 7967 37.8938119743944%	0.158036	1	AT2G37770;AT4G37990;AT5G54190;AT5G38710;AT5G05340;AT5G64110;AT1G44970;AT2G19800;AT4G35810;AT1G67980;AT2G29490;AT2G45220;AT5G62360;AT4G25000;AT4G15210;AT2G41850;AT3G60140;AT2G33160;AT3G44300;AT5G38420;AT3G45130;AT1G62940;AT3G47340;AT1G24793;AT1G43800;AT2G38240;AT1G61810;AT2G29350;AT3G09940;AT3G48280;AT3G11430;AT5G61160;AT2G01890;AT3G57260;AT4G14080;AT1G58300;AT1G26380;AT1G26420;AT1G30700;AT1G30720	K00002+K00083+K00218+K00318+K00430+K00430+K00430+K00469+K00472+K00588+K00799+K01051+K01051+K01176+K01177+K01184+K01188+K01213+K01501+K01602+K01852+K01904+K01953+K02535+K03921+K05277+K05350+K08081+K08232+K11868+K13508+K14329+K14379+K19891+K19891+K21480+K22395+K22395+K22395+K22395
Anthocyanin biosynthesis	ko00942	1 out of 92 1.08695652173913%	15 out of 7967 0.188276641144722%	0.160019	1	AT5G54060	K17193
Zeatin biosynthesis	ko00908	2 out of 92 2.17391304347826%	70 out of 7967 0.878624325342036%	0.193472	1	AT3G46690;AT2G36780	K13493+K13496
Ascorbate and aldarate metabolism	ko00053	2 out of 92 2.17391304347826%	73 out of 7967 0.91627965357098%	0.206109	1	AT2G19800;AT3G09940	K00469+K08232
Glycerolipid metabolism	ko00561	2 out of 92 2.17391304347826%	73 out of 7967 0.91627965357098%	0.206109	1	AT2G37770;AT3G11430	K00002+K13508
Stilbenoid, diarylheptanoid and gingerol biosynthesis	ko00945	1 out of 92 1.08695652173913%	21 out of 7967 0.263587297602611%	0.216685	1	AT1G67980	K00588
Porphyrin and chlorophyll metabolism	ko00860	2 out of 92 2.17391304347826%	77 out of 7967 0.966486757876239%	0.223094	1	AT5G54190;AT1G58300	K00218+K21480
Riboflavin metabolism	ko00740	1 out of 92 1.08695652173913%	22 out of 7967 0.276139073678926%	0.225754	1	AT2G01890	K14379
Biosynthesis of unsaturated fatty acids	ko01040	1 out of 92 1.08695652173913%	26 out of 7967 0.326346177984185%	0.261004	1	AT1G43800	K03921
Ribosome	ko03010	6 out of 92 6.52173913043478%	380 out of 7967 4.76967490899962%	0.274834	1	ATCG00780;ATCG00790;AT3G28500;AT3G13120;ATCG00065;ATCG00770	K02874+K02878+K02943+K02946+K02950+K02994
Cutin, suberine and wax biosynthesis	ko00073	2 out of 92 2.17391304347826%	91 out of 7967 1.14221162294465%	0.283119	1	AT4G33790;AT1G02190	K13356+K15404
Tryptophan metabolism	ko00380	2 out of 92 2.17391304347826%	102 out of 7967 1.28028115978411%	0.330116	1	AT3G44300;AT3G48280	K01501+K11868
Sesquiterpenoid and triterpenoid biosynthesis	ko00909	1 out of 92 1.08695652173913%	36 out of 7967 0.451863938747333%	0.342335	1	AT1G31950	K15799
Ubiquinone and other terpenoid-quinone biosynthesis	ko00130	1 out of 92 1.08695652173913%	38 out of 7967 0.476967490899962%	0.357506	1	AT1G62940	K01904
Tropane, piperidine and pyridine alkaloid biosynthesis	ko00960	1 out of 92 1.08695652173913%	42 out of 7967 0.527174595205222%	0.386816	1	AT2G29350	K08081
Nitrogen metabolism	ko00910	1 out of 92 1.08695652173913%	44 out of 7967 0.552278147357851%	0.400971	1	AT3G44300	K01501
Steroid biosynthesis	ko00100	1 out of 92 1.08695652173913%	46 out of 7967 0.577381699510481%	0.414802	1	AT3G45130	K01852
Glycerophospholipid metabolism	ko00564	2 out of 92 2.17391304347826%	134 out of 7967 1.68193799422618%	0.460459	1	AT5G08030;AT3G11430	K01126+K13508
Fatty acid biosynthesis	ko00061	1 out of 92 1.08695652173913%	54 out of 7967 0.677795908120999%	0.46704	1	AT1G43800	K03921
Circadian rhythm - plant	ko04712	3 out of 92 3.26086956521739%	224 out of 7967 2.81159784109451%	0.481154	1	AT5G60100;AT1G07050;AT1G56650	K12131+K12135+K16166
Alanine, aspartate and glutamate metabolism	ko00250	1 out of 92 1.08695652173913%	57 out of 7967 0.715451236349944%	0.485416	1	AT3G47340	K01953
alpha-Linolenic acid metabolism	ko00592	1 out of 92 1.08695652173913%	63 out of 7967 0.790761892807832%	0.520309	1	AT3G01420	K10529
Carbon fixation in photosynthetic organisms	ko00710	1 out of 92 1.08695652173913%	73 out of 7967 0.91627965357098%	0.573336	1	AT5G38420	K01602
Fatty acid metabolism	ko01212	1 out of 92 1.08695652173913%	82 out of 7967 1.02924563825781%	0.616079	1	AT1G43800	K03921
Inositol phosphate metabolism	ko00562	1 out of 92 1.08695652173913%	89 out of 7967 1.11710807079202%	0.64637	1	AT2G19800	K00469
Glyoxylate and dicarboxylate metabolism	ko00630	1 out of 92 1.08695652173913%	97 out of 7967 1.21752227940254%	0.678102	1	AT5G38420	K01602
Peroxisome	ko04146	1 out of 92 1.08695652173913%	97 out of 7967 1.21752227940254%	0.678102	1	AT4G33790	K13356
Plant hormone signal transduction	ko04075	7 out of 92 7.60869565217391%	697 out of 7967 8.74858792519141%	0.70531	1	AT2G16910;AT2G19970;AT1G52830;AT2G47750;AT3G16360;AT1G74890;AT5G57560	K13422+K13449+K14484+K14487+K14490+K14492+K14504
Glutathione metabolism	ko00480	1 out of 92 1.08695652173913%	108 out of 7967 1.355591816242%	0.717182	1	AT2G29490	K00799
Glycolysis / Gluconeogenesis	ko00010	1 out of 92 1.08695652173913%	134 out of 7967 1.68193799422618%	0.791872	1	AT2G37770	K00002
Other glycan degradation	ko00511	1 out of 92 1.08695652173913%	140 out of 7967 1.75724865068407%	0.806119	1	AT4G30140	K01206
RNA degradation	ko03018	1 out of 92 1.08695652173913%	159 out of 7967 1.99573239613405%	0.84517	1	AT2G32550	K12606
Protein processing in endoplasmic reticulum	ko04141	2 out of 92 2.17391304347826%	313 out of 7967 3.92870591188653%	0.882205	1	AT1G01680;AT2G29500	K09561+K13993
Ubiquitin mediated proteolysis	ko04120	1 out of 92 1.08695652173913%	208 out of 7967 2.61076942387348%	0.913535	1	AT1G01680	K09561
Spliceosome	ko03040	1 out of 92 1.08695652173913%	258 out of 7967 3.23835822768922%	0.952466	1	AT3G55220	K12830
Biosynthesis of amino acids	ko01230	1 out of 92 1.08695652173913%	259 out of 7967 3.25091000376553%	0.953034	1	AT3G47340	K01953
Carbon metabolism	ko01200	1 out of 92 1.08695652173913%	303 out of 7967 3.80318815112338%	0.97235	1	AT5G38420	K01602
